# Supplementary material for: Identifying and Exploiting Potential miRNA-Disease Associations With Neighborhood Regularized Logistic Matrix Factorization
Source: Front Genet. 2018 Aug 7;9:303. doi: 10.3389/fgene.2018.00303 (PMC6090164; doi:10.3389/fgene.2018.00303)
Supplement: Supplementary file 1 [file Table_1.XLSX]

## Sheet: Sheet1
Acute Lung Injury	hsa-mir-100	0.90243
Acute Lung Injury	hsa-mir-335	0.885984
Tourette Syndrome	hsa-mir-449b	0.8795
Glioblastoma	hsa-mir-132	0.862047
Carcinoma, Neuroendocrine	hsa-mir-335	0.859336
Carcinoma, Small Cell	hsa-mir-152	0.81258
Heart Diseases	hsa-mir-205	0.782076
Acute Lung Injury	hsa-let-7a	0.744144
Lung Diseases, Interstitial	hsa-let-7d	0.709587
Neoplasms, Squamous Cell	hsa-mir-200b	0.697889
Tuberculosis, Pulmonary	hsa-mir-203	0.696994
Urinary Bladder Neoplasms	hsa-mir-148b	0.694332
Metabolic Diseases	hsa-mir-200a	0.694171
Leprosy	hsa-mir-143	0.692341
Stomach Diseases	hsa-mir-449b	0.688314
Acute Lung Injury	hsa-let-7e	0.687345
Vascular Calcification	hsa-mir-1972	0.687233
Giant Cell Tumors	hsa-mir-200c	0.684648
Colonic Neoplasms	hsa-mir-625	0.681138
Carcinoma, Endometrioid	hsa-mir-632	0.680777
Vascular Calcification	hsa-mir-449b	0.680241
Infertility, Male	hsa-mir-29a	0.670338
Mastocytosis, Systemic	hsa-mir-365b	0.669158
Colonic Neoplasms	hsa-mir-518a	0.668939
Glioblastoma	hsa-mir-23a	0.66549
Leukemia, Myeloid	hsa-mir-181c	0.655244
Carcinoma	hsa-mir-205	0.652521
Lupus Vulgaris	hsa-mir-590	0.651468
Stomach Diseases	hsa-mir-1972	0.651449
Acute Lung Injury	hsa-mir-345	0.643111
Giant Cell Tumors	hsa-mir-373	0.642977
Chlamydia Infections	hsa-mir-195	0.641147
Radiation Injuries	hsa-mir-10b	0.640569
Glioblastoma	hsa-mir-140	0.638655
Hypertrophy	hsa-mir-21	0.63822
Lupus Vulgaris	hsa-mir-204	0.636998
Urinary Bladder Neoplasms	hsa-mir-34b	0.634319
Meningioma	hsa-mir-140	0.631713
Carcinoma, Neuroendocrine	hsa-mir-520c	0.629281
Burns	hsa-mir-34b	0.626007
Osteosarcoma	hsa-mir-204	0.62373
Mastocytosis, Systemic	hsa-mir-23a	0.622554
Testicular Neoplasms	hsa-let-7e	0.622134
Gastritis, Atrophic	hsa-mir-498	0.621921
Medulloblastoma	hsa-mir-30b	0.620787
Precursor B-Cell Lymphoblastic Leukemia-Lymphoma	hsa-mir-205	0.620522
Brain Neoplasms	hsa-mir-323b	0.617964
HIV-1	hsa-let-7e	0.617718
Leukemia	hsa-mir-215	0.616397
Glioblastoma	hsa-mir-449b	0.615372
Carcinoma, Small Cell	hsa-mir-1302	0.613995
Erythropoiesis	hsa-mir-34b	0.610929
Medulloblastoma	hsa-let-7e	0.606826
Colonic Neoplasms	hsa-mir-183	0.60582
Carcinoma, Neuroendocrine	hsa-mir-205	0.604671
Encephalomyelitis, Autoimmune, Experimental	hsa-mir-20b	0.602841
Myeloproliferative Disorders	hsa-mir-152	0.60191
Acute Lung Injury	hsa-let-7d	0.601413
Arthritis, Psoriatic	hsa-mir-205	0.598644
Leukemia, Myeloid	hsa-mir-99a	0.59786
Sarcoma	hsa-mir-29b	0.593931
Glioblastoma	hsa-mir-200c	0.591435
Arthritis, Psoriatic	hsa-mir-449b	0.587456
Carcinoma, Oral	hsa-mir-191	0.586118
HCV	hsa-mir-202	0.585921
Stomach Diseases	hsa-mir-520c	0.584444
Carcinoma, Ductal, Breast	hsa-mir-200b	0.584112
Lymphoma, Primary Effusion	hsa-mir-146a	0.580101
Acute Lung Injury	hsa-mir-1247	0.578593
Osteoporosis	hsa-let-7d	0.578422
Colonic Neoplasms	hsa-mir-144	0.578163
Adenoma	hsa-mir-140	0.575686
Colonic Neoplasms	hsa-mir-2355	0.572967
Myocardium	hsa-mir-21	0.572275
Gastritis, Atrophic	hsa-mir-483	0.570106
Carcinoma, Endometrioid	hsa-mir-520c	0.569947
Meningioma	hsa-mir-92a	0.569908
HCV	hsa-mir-106a	0.568658
Giant Cell Tumors	hsa-mir-126	0.56736
Carcinoma, Endometrioid	hsa-mir-429	0.566808
Adrenocortical Adenoma	hsa-mir-95	0.566461
Brain Neoplasms	hsa-mir-103a	0.565777
Toxoplasma	hsa-mir-140	0.565703
Precursor B-Cell Lymphoblastic Leukemia-Lymphoma	hsa-mir-143	0.561389
Osteosarcoma	hsa-mir-18a	0.56093
Burns	hsa-mir-152	0.560319
Prostate Neoplasms	hsa-mir-106a	0.560116
Alopecia	hsa-mir-2355	0.558997
Stomach Diseases	hsa-mir-204	0.558837
Astrocytoma	hsa-mir-205	0.558413
Medulloblastoma	hsa-mir-449b	0.558183
Carcinoma, Small Cell	hsa-mir-29b	0.554753
Acute Lung Injury	hsa-mir-942	0.554214
Brain Ischemia	hsa-mir-215	0.553298
Lymphoma, Large-Cell, Anaplastic	hsa-mir-146a	0.55219
Lymphoma	hsa-mir-2355	0.552068
Acute Lung Injury	hsa-mir-148b	0.551309
Carcinoma, Endometrioid	hsa-mir-31	0.551148
Kidney Failure, Chronic	hsa-mir-200a	0.547815
Myasthenia Gravis	hsa-mir-483	0.546876
Anoxia	hsa-mir-152	0.546722
Pain	hsa-mir-204	0.546292
Brain Neoplasms	hsa-mir-99a	0.545456
Multiple Endocrine Neoplasia Type 1	hsa-mir-146a	0.545314
Schistosomiasis	hsa-mir-148b	0.544802
Stomach Diseases	hsa-mir-29c	0.54455
HIV-1	hsa-mir-202	0.544521
Lung Diseases, Interstitial	hsa-mir-202	0.543246
Stomach Diseases	hsa-mir-23b	0.543041
Osteosarcoma	hsa-mir-655	0.542618
Prostate Neoplasms	hsa-mir-34b	0.542257
Leukemia, Myeloid	hsa-mir-518a	0.542027
Lupus Vulgaris	hsa-mir-103a	0.541731
Colonic Neoplasms	hsa-mir-498	0.539891
Lung Diseases, Interstitial	hsa-mir-99a	0.539361
Stomach Diseases	hsa-mir-139	0.53884
Brain Neoplasms	hsa-mir-92	0.537779
Carcinoma, Neuroendocrine	hsa-mir-106a	0.536355
Colitis, Ulcerative	hsa-mir-141	0.535861
Polycythemia Vera	hsa-mir-215	0.535052
HCV	hsa-mir-15b	0.532589
Carcinoma, Neuroendocrine	hsa-mir-498	0.531841
Lung Diseases, Interstitial	hsa-mir-192	0.531761
Leukemia, Myeloid	hsa-mir-941	0.529713
Colonic Neoplasms	hsa-mir-202	0.528447
Osteosarcoma	hsa-mir-765	0.527506
Tuberculosis, Pulmonary	hsa-mir-1302	0.526918
Burns	hsa-mir-20b	0.526812
Acute Lung Injury	hsa-mir-181c	0.526428
Lymphoma	hsa-mir-221	0.52614
Glioblastoma	hsa-mir-146b	0.525042
Myasthenia Gravis	hsa-let-7b	0.524812
Multiple Endocrine Neoplasia Type 1	hsa-mir-151	0.524089
Stomach Diseases	hsa-mir-483	0.523673
Colonic Neoplasms	hsa-let-7e	0.523303
Dyspepsia	hsa-mir-215	0.522605
Colonic Neoplasms	hsa-mir-221	0.521184
Mastocytosis, Systemic	hsa-mir-301b	0.520147
Toxoplasma	hsa-mir-1972	0.519578
Stomach Diseases	hsa-mir-210	0.517759
Giant Cell Tumors	hsa-mir-1323	0.516665
Eosinophilic Esophagitis	hsa-mir-132	0.516477
Erythropoiesis	hsa-mir-152	0.516037
Lung Neoplasms	hsa-mir-10a	0.515494
Myositis Ossificans	hsa-mir-942	0.51376
Glioblastoma	hsa-mir-1972	0.510388
Erythropoiesis	hsa-mir-30b	0.509842
Giant Cell Tumors	hsa-mir-23a	0.509669
Colonic Neoplasms	hsa-let-7c	0.509494
Colonic Neoplasms	hsa-mir-429	0.507793
Arthritis, Psoriatic	hsa-mir-152	0.506947
Heart Diseases	hsa-mir-345	0.506549
Pain	hsa-mir-92	0.505855
Carcinoma, Small Cell	hsa-mir-326	0.505248
Precursor B-Cell Lymphoblastic Leukemia-Lymphoma	hsa-mir-422a	0.505209
Osteosarcoma	hsa-mir-141	0.503421
HPV Infection	hsa-mir-200a	0.503161
Acute Lung Injury	hsa-mir-20b	0.502896
Adrenocortical Adenoma	hsa-mir-215	0.502237
Giant Cell Tumors	hsa-mir-301b	0.501987
Testicular Neoplasms	hsa-mir-143	0.501535
Burns	hsa-mir-20a	0.501072
Lung Diseases, Interstitial	hsa-mir-194	0.500733
Carcinoma, Oral	hsa-mir-127	0.500361
Liver Failure	hsa-mir-200b	0.499805
Tuberculosis, Pulmonary	hsa-mir-29c	0.499006
Carcinoma, Endometrioid	hsa-mir-1827	0.498378
Glioblastoma	hsa-mir-144	0.498292
Asthma	hsa-mir-194	0.498083
Prostate Neoplasms	hsa-mir-449a	0.497662
Carcinoma, Small Cell	hsa-mir-140	0.497625
Carcinoma, Endometrioid	hsa-mir-301a	0.4976
Glioblastoma	hsa-mir-192	0.497196
Colonic Neoplasms	hsa-let-7d	0.497039
Myositis Ossificans	hsa-mir-146b	0.495695
Colorectal Neoplasms, Hereditary Nonpolyposis	hsa-mir-133a	0.495687
Creutzfeldt-Jakob Syndrome	hsa-mir-29b	0.494099
Colonic Neoplasms	hsa-mir-204	0.494074
Lung Diseases, Interstitial	hsa-mir-429	0.49374
Stomach Diseases	hsa-mir-324	0.493253
Kidney Neoplasms	hsa-mir-181c	0.493147
Colonic Neoplasms	hsa-mir-127	0.492203
Encephalomyelitis, Autoimmune, Experimental	hsa-mir-215	0.491797
Erythropoiesis	hsa-mir-15a	0.490193
Carcinoma, Small Cell	hsa-mir-182	0.489219
Lymphoma	hsa-mir-10b	0.488605
Carcinoma, Small Cell	hsa-mir-215	0.488002
Erythropoiesis	hsa-mir-148b	0.487772
Stomach Diseases	hsa-mir-92	0.486595
Biliary Atresia	hsa-mir-99b	0.486497
Vascular Calcification	hsa-mir-146a	0.48593
Heart Diseases	hsa-let-7g	0.485905
Lung Neoplasms	hsa-mir-140	0.485879
Myositis Ossificans	hsa-mir-198	0.485531
Urinary Bladder Neoplasms	hsa-mir-200a	0.484189
Carcinoma, Renal Cell	hsa-mir-10b	0.483626
HCV	hsa-mir-205	0.483525
Carcinoma, Neuroendocrine	hsa-mir-23b	0.483365
Giant Cell Tumors	hsa-mir-149	0.481975
Stomach Diseases	hsa-mir-365b	0.481832
Arthritis, Rheumatoid	hsa-mir-15b	0.480888
Carcinoma, Neuroendocrine	hsa-mir-195	0.480166
Precursor B-Cell Lymphoblastic Leukemia-Lymphoma	hsa-mir-15b	0.480019
Mycosis Fungoides	hsa-mir-10b	0.479952
Lymphoma	hsa-mir-9	0.479929
Mastocytosis, Systemic	hsa-mir-455	0.47901
Osteosarcoma	hsa-mir-125a	0.478121
Leukemia, Acute	hsa-mir-345	0.477895
Erythropoiesis	hsa-mir-200a	0.477663
Astrocytoma	hsa-mir-21	0.477203
Reperfusion Injury	hsa-mir-1	0.475863
Acute Lung Injury	hsa-mir-15b	0.474982
Lung Diseases	hsa-mir-148b	0.472831
Colonic Neoplasms	hsa-mir-552	0.471652
Colonic Neoplasms	hsa-mir-433	0.471413
Prion Diseases	hsa-let-7a	0.471068
Osteosarcoma	hsa-mir-203	0.470052
Atherosclerosis	hsa-mir-21	0.46983
Carcinoma, Endometrioid	hsa-mir-34b	0.468018
Lung Diseases	hsa-mir-152	0.465945
Glioblastoma	hsa-mir-320e	0.465702
Liver Failure	hsa-mir-29a	0.465636
Giant Cell Tumors	hsa-mir-410	0.465473
Sarcoma, Synovial	hsa-mir-205	0.463432
Lung Neoplasms	hsa-mir-200c	0.46201
HPV Infection	hsa-mir-181c	0.460874
HCV	hsa-mir-449b	0.459778
Burns	hsa-mir-203	0.459678
Acute Lung Injury	hsa-mir-10a	0.459446
Brain Neoplasms	hsa-mir-449a	0.459143
Mastocytosis, Systemic	hsa-mir-663a	0.457722
Lung Neoplasms	hsa-mir-449b	0.457645
Carcinoma, Endometrioid	hsa-mir-106b	0.457105
Stomach Diseases	hsa-mir-520a	0.45651
Lymphoma	hsa-mir-215	0.455486
Prostate Neoplasms	hsa-mir-191	0.454905
Toxoplasma	hsa-mir-449b	0.454829
Carcinoma, Neuroendocrine	hsa-mir-218	0.454775
Osteosarcoma	hsa-mir-1303	0.454132
HCV	hsa-mir-182	0.454012
Gastritis, Atrophic	hsa-let-7b	0.45366
Liver Failure	hsa-mir-29b	0.452748
Carcinoma, Small Cell	hsa-mir-223	0.452183
Adrenocortical Adenoma	hsa-mir-204	0.452148
Osteosarcoma	hsa-mir-103a	0.451429
Myositis Ossificans	hsa-mir-1	0.450395
Glioblastoma	hsa-mir-375	0.448821
Colonic Neoplasms	hsa-mir-299	0.446948
Carcinoma, Endometrioid	hsa-mir-339	0.446845
Carcinoma, Oral	hsa-mir-150	0.445946
Giant Cell Tumors	hsa-let-7i	0.445781
Gastritis, Atrophic	hsa-let-7c	0.445628
Carcinoma, Neuroendocrine	hsa-mir-106b	0.445619
Tuberculosis, Pulmonary	hsa-mir-518a	0.445068
Adenoma	hsa-mir-205	0.443389
Giant Cell Tumors	hsa-mir-210	0.44278
Aortic Aneurysm, Abdominal	hsa-mir-675	0.442733
Meningioma	hsa-mir-192	0.442683
Leukemia, Myeloid, Chronic-Phase	hsa-mir-153	0.442668
Urinary Bladder Neoplasms	hsa-mir-675	0.442049
Tuberculosis, Pulmonary	hsa-mir-15a	0.440944
HCV	hsa-mir-20a	0.440776
Giant Cell Tumors	hsa-mir-326	0.440515
Gastritis, Atrophic	hsa-let-7g	0.440121
Erythropoiesis	hsa-mir-10a	0.439278
Hepatitis B, Chronic	hsa-mir-152	0.438244
Medulloblastoma	hsa-mir-23a	0.437939
Kidney Failure, Chronic	hsa-mir-195	0.437729
Carcinoma, Endometrioid	hsa-mir-1323	0.437674
Osteoporosis	hsa-mir-15b	0.437643
Brain Neoplasms	hsa-mir-429	0.43749
Hepatitis C, Chronic	hsa-mir-372	0.43745
Eosinophilic Esophagitis	hsa-mir-107	0.437416
Acute Lung Injury	hsa-mir-675	0.437216
Carcinoma, Renal Cell	hsa-mir-100	0.437114
Creutzfeldt-Jakob Syndrome	hsa-let-7b	0.4354
Acute Lung Injury	hsa-mir-922	0.435015
Osteosarcoma	hsa-mir-28	0.434548
Hepatitis, Chronic	hsa-mir-675	0.432334
Carcinoma, Oral	hsa-mir-223	0.432055
Multiple Endocrine Neoplasia Type 1	hsa-mir-455	0.431894
Pain	hsa-let-7a	0.430543
Glioblastoma	hsa-mir-548b	0.429698
Prostate Neoplasms	hsa-mir-20a	0.428831
Lung Diseases, Interstitial	hsa-mir-519e	0.428789
Glomerulonephritis, IGA	hsa-mir-523	0.428718
Mycosis Fungoides	hsa-mir-1972	0.428544
Carcinoma, Renal Cell	hsa-let-7g	0.426609
Carcinoma, Neuroendocrine	hsa-mir-26b	0.426275
Glioblastoma	hsa-mir-424	0.426194
Carcinoma, Neuroendocrine	hsa-mir-200c	0.425636
Burns	hsa-let-7a	0.425574
Gastritis, Atrophic	hsa-mir-99b	0.425277
Lymphoma	hsa-mir-202	0.424614
Colon Neoplasms	hsa-mir-195	0.424564
Stomach Diseases	hsa-mir-301a	0.423952
Colon Neoplasms	hsa-mir-632	0.423795
Pain	hsa-mir-10a	0.421873
Carcinoma, Neuroendocrine	hsa-let-7b	0.421679
Urinary Bladder Neoplasms	hsa-mir-449b	0.42113
Erythropoiesis	hsa-mir-21	0.42108
Carcinoma, Small Cell	hsa-mir-655	0.420988
Acute Lung Injury	hsa-mir-27b	0.420875
Encephalomyelitis, Autoimmune, Experimental	hsa-mir-10b	0.420334
Stomach Diseases	hsa-mir-151a	0.420137
Medulloblastoma	hsa-mir-221	0.420024
Radiation Injuries	hsa-mir-526a	0.419196
Lipid Metabolism Disorders	hsa-mir-29b	0.41749
Testicular Neoplasms	hsa-mir-181c	0.417317
Glomerulonephritis	hsa-let-7a	0.417227
Nerve Sheath Neoplasms	hsa-mir-198	0.417039
Lung Neoplasms	hsa-mir-148b	0.416794
Mastocytosis, Systemic	hsa-mir-132	0.416778
Stomach Diseases	hsa-mir-375	0.416353
Acute Lung Injury	hsa-mir-146b	0.41626
Colonic Neoplasms	hsa-mir-942	0.416117
Urinary Bladder Neoplasms	hsa-mir-146b	0.415778
Erythropoiesis	hsa-mir-133a	0.415471
Kidney Failure, Chronic	hsa-mir-15a	0.415296
Burns	hsa-mir-221	0.415139
Neoplasms, Glandular and Epithelial	hsa-mir-219	0.415115
Kidney Neoplasms	hsa-mir-655	0.41433
Prostate Neoplasms	hsa-mir-125a	0.414129
Diabetes Mellitus, Type 1	hsa-mir-335	0.413733
Carcinoma, Endometrioid	hsa-mir-590	0.413724
Asthma	hsa-mir-1302	0.413573
Prostate Neoplasms	hsa-mir-30a	0.413377
HCV	hsa-mir-30e	0.412753
Psychotic Disorders	hsa-mir-31	0.412405
Lung Diseases, Interstitial	hsa-mir-34b	0.412341
Lymphoma, Non-Hodgkin	hsa-mir-146a	0.412049
Lung Diseases, Interstitial	hsa-mir-326	0.411359
Medulloblastoma	hsa-mir-145	0.41135
Encephalomyelitis, Autoimmune, Experimental	hsa-mir-133a	0.411315
Testicular Neoplasms	hsa-mir-17	0.411079
Colonic Neoplasms	hsa-mir-765	0.410609
Acquired Immunodeficiency Syndrome	hsa-mir-139	0.41043
Multiple Endocrine Neoplasia Type 1	hsa-mir-99a	0.410124
Muscular Disorders, Atrophic	hsa-mir-95	0.409986
Inflammation	hsa-mir-328	0.409864
Colonic Neoplasms	hsa-mir-203	0.409448
Muscular Disorders, Atrophic	hsa-mir-99a	0.409186
Myocarditis	hsa-mir-1	0.409053
Osteosarcoma	hsa-mir-23b	0.408765
Pain	hsa-mir-140	0.408486
Retinal Neovascularization	hsa-mir-125a	0.408377
Carcinoma, Small Cell	hsa-mir-203	0.408165
Myasthenia Gravis	hsa-mir-152	0.408143
Glomerulonephritis, IGA	hsa-mir-520b	0.408067
Arthritis, Psoriatic	hsa-mir-181	0.408062
Schistosomiasis	hsa-mir-30b	0.407909
Liver Failure	hsa-mir-675	0.407863
Lipid Metabolism Disorders	hsa-let-7g	0.407471
Carcinoma, Small Cell	hsa-mir-30a	0.407108
Colitis, Ulcerative	hsa-mir-1247	0.406643
Carcinoma, Oral	hsa-mir-30a	0.406399
Myasthenia Gravis	hsa-let-7f	0.406379
Mycosis Fungoides	hsa-mir-148b	0.406019
Multiple Sclerosis	hsa-mir-519b	0.404632
Diabetes Mellitus, Type 1	hsa-mir-103a	0.404483
Nevus, Pigmented	hsa-mir-205	0.404459
Hypertension	hsa-mir-15b	0.403947
Carcinoma, Endometrioid	hsa-mir-519e	0.403466
Urinary Bladder Neoplasms	hsa-mir-18a	0.403415
Glomerulonephritis	hsa-mir-200b	0.403251
Glomerulonephritis, IGA	hsa-mir-377	0.403247
Encephalomyelitis, Autoimmune, Experimental	hsa-mir-143	0.403187
Brain Neoplasms	hsa-mir-326	0.402894
Stomach Diseases	hsa-mir-323b	0.402157
Adrenocortical Adenoma	hsa-mir-130a	0.401948
Lipid Metabolism Disorders	hsa-let-7b	0.401938
Glioblastoma	hsa-mir-324	0.401857
Liver Failure	hsa-let-7b	0.401528
Lung Diseases, Interstitial	hsa-mir-520a	0.401155
Colon Neoplasms	hsa-mir-15b	0.40103
Sarcoma, Ewing	hsa-mir-16	0.400695
Leprosy	hsa-mir-10b	0.400452
Myelodysplastic Syndromes	hsa-mir-1972	0.400442
Pain	hsa-mir-23a	0.400395
Glioblastoma	hsa-let-7c	0.400217
Medulloblastoma	hsa-mir-126	0.40012
Biliary Atresia	hsa-let-7f	0.399821
Stomach Diseases	hsa-mir-455	0.398812
Metabolic Diseases	hsa-mir-29b	0.398506
Colonic Neoplasms	hsa-let-7g	0.398451
Giant Cell Tumors	hsa-mir-203	0.398364
Brain Neoplasms	hsa-mir-1254	0.39832
Atherosclerosis	hsa-mir-449b	0.39832
Glioblastoma	hsa-mir-371a	0.398283
Burns	hsa-mir-103a	0.398083
Mastocytosis, Systemic	hsa-mir-1302	0.397455
Meningioma	hsa-mir-29a	0.396753
HCV	hsa-mir-20b	0.396565
Liver Failure	hsa-mir-99b	0.396542
Tuberculosis, Pulmonary	hsa-mir-210	0.39611
Lipid Metabolism Disorders	hsa-mir-498	0.396034
Small Cell Lung Carcinoma	hsa-mir-150	0.395689
Prostate Neoplasms	hsa-mir-1972	0.395585
Lymphoma	hsa-let-7d	0.395292
Chordoma	hsa-mir-141	0.395126
Mastocytosis, Systemic	hsa-mir-335	0.395052
Lung Diseases, Interstitial	hsa-mir-127	0.394894
Carcinoma, Oral	hsa-mir-1972	0.394684
Colonic Neoplasms	hsa-mir-106b	0.3945
Cholangiocarcinoma	hsa-mir-15b	0.394294
Carcinoma, Endometrioid	hsa-mir-433	0.394232
Glioblastoma	hsa-mir-93	0.394226
Colon Neoplasms	hsa-mir-29c	0.393711
Lymphoma	hsa-mir-1247	0.393602
Eosinophilic Esophagitis	hsa-mir-106a	0.39344
Gastritis, Atrophic	hsa-mir-34b	0.393247
Medulloblastoma	hsa-mir-17	0.392969
Neoplasms, Glandular and Epithelial	hsa-mir-92a	0.392517
Carcinoma, Oral	hsa-mir-328	0.392493
Anoxia	hsa-mir-140	0.39179
Hepatitis B, Chronic	hsa-mir-1	0.391772
Acquired Immunodeficiency Syndrome	hsa-mir-200a	0.391728
Carcinoma, Neuroendocrine	hsa-mir-30b	0.391258
Scleroderma, Localized	hsa-mir-765	0.391246
Nasal Polyps	hsa-mir-200c	0.391083
Carcinoma, Endometrioid	hsa-mir-30d	0.391018
Scleroderma, Localized	hsa-mir-221	0.390942
Metabolic Diseases	hsa-mir-191	0.390723
Carcinoma, Neuroendocrine	hsa-mir-17	0.390619
Azoospermia	hsa-mir-10b	0.389428
Encephalomyelitis, Autoimmune, Experimental	hsa-mir-324	0.389165
Osteoporosis	hsa-mir-518a	0.388663
Encephalomyelitis, Autoimmune, Experimental	hsa-mir-518a	0.387847
Osteosarcoma	hsa-mir-1915	0.387344
Colonic Neoplasms	hsa-mir-2110	0.386413
Hepatitis	hsa-mir-100	0.386305
Lymphoma	hsa-let-7e	0.386206
Hepatitis	hsa-mir-197	0.38613
Precursor B-Cell Lymphoblastic Leukemia-Lymphoma	hsa-mir-146a	0.385657
Carcinoma, Endometrioid	hsa-mir-23b	0.385451
Atherosclerosis	hsa-mir-205	0.385337
Neoplasms, Glandular and Epithelial	hsa-let-7d	0.384845
Lupus Vulgaris	hsa-mir-221	0.38479
Carcinoma, Oral	hsa-mir-148b	0.384494
Acute Lung Injury	hsa-mir-1972	0.384417
Lymphoma, Extranodal NK-T-Cell	hsa-mir-15b	0.383848
Erythropoiesis	hsa-mir-23a	0.383663
Mastocytosis, Systemic	hsa-mir-33a	0.383434
HIV-1	hsa-mir-150	0.383392
Colonic Neoplasms	hsa-let-7f	0.38302
Leukemia, Myeloid	hsa-mir-23b	0.38219
Colon Neoplasms	hsa-mir-20a	0.382144
Mastocytosis, Systemic	hsa-mir-1297	0.382143
Carcinoma, Small Cell	hsa-mir-126	0.38199
Giant Cell Tumors	hsa-mir-139	0.381861
Erythropoiesis	hsa-mir-194	0.381789
Giant Cell Tumors	hsa-let-7d	0.381773
Colonic Neoplasms	hsa-mir-451a	0.38132
Tuberculosis, Pulmonary	hsa-mir-222	0.381193
Leukemia, Myelogenous, Chronic, BCR-ABL Positive	hsa-mir-181	0.380975
Renal Insufficiency	hsa-mir-15a	0.380867
Carcinoma, Neuroendocrine	hsa-mir-28	0.380383
Colonic Neoplasms	hsa-mir-191	0.380029
Kidney Neoplasms	hsa-mir-152	0.379975
Erythropoiesis	hsa-mir-20b	0.379156
Mastocytosis, Systemic	hsa-mir-147b	0.378874
Carcinoma	hsa-mir-449b	0.378823
Multiple Sclerosis	hsa-mir-152	0.37882
Meningioma	hsa-mir-345	0.378494
RNA Virus Infections	hsa-mir-424	0.378275
Pain	hsa-mir-181	0.378049
Brain Neoplasms	hsa-mir-1827	0.37774
Neoplasms, Glandular and Epithelial	hsa-mir-31	0.377387
Stomach Diseases	hsa-mir-517c	0.376712
Hyperlipidemias	hsa-mir-20a	0.37661
Toxoplasma	hsa-mir-655	0.376579
Lipid Metabolism Disorders	hsa-let-7c	0.376533
Carcinoma, Oral	hsa-mir-218	0.375995
Testicular Neoplasms	hsa-mir-147b	0.375971
Diabetes Mellitus, Type 2	hsa-let-7a	0.375904
Leukemia, Myeloid	hsa-let-7e	0.37548
Erythropoiesis	hsa-mir-1972	0.375191
Prostate Neoplasms	hsa-mir-148b	0.375166
Leprosy	hsa-mir-146a	0.374971
Myocardial Infarction	hsa-mir-15a	0.374658
Neurilemmoma	hsa-mir-202	0.374631
Prostate Neoplasms	hsa-mir-210	0.374538
Encephalomyelitis, Autoimmune, Experimental	hsa-mir-345	0.37376
Lung Neoplasms	hsa-mir-198	0.373652
Choriocarcinoma	hsa-mir-198	0.373395
Leukemia, lymphoblastic, Chronic	hsa-mir-106b	0.37318
Kidney Failure, Chronic	hsa-mir-34b	0.37207
Burns	hsa-mir-200c	0.372031
Colon Neoplasms	hsa-mir-126	0.371308
Neoplasms, Glandular and Epithelial	hsa-mir-302b	0.370769
Lymphoma, Extranodal NK-T-Cell	hsa-mir-133b	0.370689
Gastritis, Atrophic	hsa-mir-146a	0.370665
Carcinoma, Endometrioid	hsa-mir-151	0.370448
Gastritis, Atrophic	hsa-mir-519b	0.370419
Osteosarcoma	hsa-mir-17	0.37029
Lung Neoplasms	hsa-mir-20a	0.370103
Osteoporosis	hsa-mir-765	0.369631
Liver Failure	hsa-mir-372	0.369615
Urinary Bladder Neoplasms	hsa-mir-147b	0.369571
Biliary Atresia	hsa-let-7b	0.369564
Cardiomyopathies	hsa-mir-483	0.368526
Lung Diseases	hsa-mir-590	0.367758
Liver Failure	hsa-mir-498	0.367137
Papilary thyroid carcinoma	hsa-mir-146b	0.367083
Osteoporosis	hsa-mir-550a	0.366712
Colon Neoplasms	hsa-mir-335	0.366471
Papilary thyroid carcinoma	hsa-mir-29c	0.366317
Myasthenia Gravis	hsa-mir-205	0.366288
Tuberculosis, Pulmonary	hsa-mir-198	0.366243
Astrocytoma	hsa-mir-449b	0.366143
Brain Neoplasms	hsa-mir-23b	0.365833
Azoospermia	hsa-mir-182	0.365727
HCV	hsa-mir-200a	0.36567
Osteosarcoma	hsa-mir-20a	0.365619
Anoxia	hsa-mir-148b	0.365444
Colonic Neoplasms	hsa-mir-517c	0.365153
Nasopharyngeal Neoplasms	hsa-mir-1302	0.364982
Carcinoma, Endometrioid	hsa-mir-193b	0.364731
Leukemia, Acute	hsa-mir-221	0.364681
Hepatitis B, Chronic	hsa-mir-328	0.364669
Colonic Neoplasms	hsa-mir-663a	0.36418
Pain	hsa-mir-92a	0.364117
Retinal Neovascularization	hsa-mir-126	0.363966
Carcinoma, Endometrioid	hsa-mir-192	0.363621
Carcinoma, Endometrioid	hsa-mir-885	0.362956
Stomach Diseases	hsa-mir-632	0.362851
Prostate Neoplasms	hsa-mir-765	0.362663
Carcinoma, Small Cell	hsa-mir-145	0.362655
Leukemia, Lymphocytic, Chronic, B-Cell	hsa-mir-548b	0.362301
Nasopharyngeal Neoplasms	hsa-mir-328	0.362075
Colon Neoplasms	hsa-mir-125a	0.361391
Nasal Polyps	hsa-mir-202	0.361321
Erythropoiesis	hsa-mir-93	0.360922
Giant Cell Tumors	hsa-mir-221	0.360663
Encephalomyelitis, Autoimmune, Experimental	hsa-mir-200c	0.360659
Radiation Injuries	hsa-mir-152	0.360623
Testicular Neoplasms	hsa-mir-345	0.36026
Glioblastoma	hsa-mir-1323	0.360096
Erythropoiesis	hsa-mir-498	0.360002
Colon Neoplasms	hsa-mir-194	0.359445
Giant Cell Tumors	hsa-mir-324	0.359246
Stomach Diseases	hsa-mir-30d	0.359162
Biliary Atresia	hsa-mir-483	0.359026
Erythropoiesis	hsa-mir-151	0.358943
Kidney Neoplasms	hsa-mir-590	0.358897
Nasal Polyps	hsa-mir-449b	0.358852
Leukemia, Myeloid	hsa-mir-15a	0.358813
Irritable Bowel Syndrome	hsa-mir-2355	0.358539
Giant Cell Tumors	hsa-mir-2355	0.35763
Nasopharyngeal Neoplasms	hsa-mir-1323	0.357549
Multiple Endocrine Neoplasia Type 1	hsa-mir-942	0.357374
Urinary Bladder Neoplasms	hsa-mir-320e	0.357371
Meningioma	hsa-mir-183	0.356905
Stomach Diseases	hsa-mir-129	0.356882
Acute Lung Injury	hsa-let-7c	0.356756
Glioblastoma	hsa-mir-1	0.356662
HIV-1	hsa-mir-9	0.356604
Prostate Neoplasms	hsa-mir-498	0.356587
Lung Diseases, Interstitial	hsa-mir-519b	0.356334
Erythropoiesis	hsa-mir-99b	0.355886
Huntington Disease	hsa-mir-15b	0.355656
Albuminuria	hsa-mir-15b	0.355428
Medulloblastoma	hsa-mir-106a	0.355094
Carcinoma, Endometrioid	hsa-mir-210	0.354926
Prion Diseases	hsa-mir-15a	0.354588
Nasal Polyps	hsa-mir-345	0.354435
Inflammatory Bowel Diseases	hsa-mir-483	0.35401
Erythropoiesis	hsa-mir-106a	0.354006
Mastocytosis, Systemic	hsa-mir-206	0.353446
Nasal Polyps	hsa-mir-140	0.353152
Kidney Neoplasms	hsa-mir-103a	0.352628
Erythropoiesis	hsa-mir-422a	0.352606
Schistosomiasis	hsa-mir-1972	0.352503
Brain Neoplasms	hsa-mir-191	0.352327
Neoplasms, Glandular and Epithelial	hsa-mir-548b	0.352128
Heart Failure	hsa-mir-191	0.351826
Urinary Bladder Neoplasms	hsa-mir-1302	0.351789
Burns	hsa-let-7b	0.351453
Pemphigus, Benign Familial	hsa-mir-198	0.351259
Lymphoma	hsa-mir-1302	0.351238
Endometrial Neoplasms	hsa-mir-508	0.351094
Carcinoma, Small Cell	hsa-let-7b	0.35099
Inflammatory Bowel Diseases	hsa-mir-29a	0.350966
Chlamydia Infections	hsa-mir-191	0.350963
Stomach Diseases	hsa-mir-1	0.350942
Stomach Diseases	hsa-let-7c	0.35088
Psychotic Disorders	hsa-mir-10b	0.350876
Acute Lung Injury	hsa-mir-106b	0.350658
Retinal Neovascularization	hsa-mir-16	0.350166
Hepatitis	hsa-mir-152	0.349605
Carcinoma, Oral	hsa-mir-1323	0.349581
Colonic Neoplasms	hsa-mir-149	0.349457
Atrophy	hsa-mir-100	0.348864
Neurilemmoma	hsa-mir-141	0.348697
Eosinophilic Esophagitis	hsa-mir-29b	0.348636
Glioblastoma	hsa-mir-20a	0.348443
Asthma	hsa-mir-15b	0.34835
Carcinoma, Neuroendocrine	hsa-mir-223	0.348307
Osteoporosis	hsa-mir-146a	0.347805
Giant Cell Tumors	hsa-mir-18a	0.347747
Colonic Neoplasms	hsa-mir-1236	0.347648
Hyperlipidemias	hsa-mir-2355	0.347442
Anoxia	hsa-mir-146a	0.347353
Pain	hsa-mir-198	0.347328
Carcinoma, Neuroendocrine	hsa-mir-99b	0.347322
Multiple Sclerosis	hsa-mir-26a	0.347167
Fibroblasts	hsa-mir-371a	0.346532
Prostate Neoplasms	hsa-mir-1915	0.345995
Prostate Neoplasms	hsa-mir-93	0.345654
Multiple Sclerosis	hsa-mir-133a	0.345646
Leukemia, Myeloid	hsa-mir-675	0.345576
Pain	hsa-mir-625	0.345576
Atherosclerosis	hsa-mir-675	0.34547
Nasopharyngeal Neoplasms	hsa-mir-21	0.345307
Gastritis, Atrophic	hsa-mir-181c	0.345106
Brain Neoplasms	hsa-mir-375	0.345082
Vascular Calcification	hsa-mir-1247	0.344234
Burns	hsa-mir-210	0.344055
Mastocytosis, Systemic	hsa-mir-200a	0.344036
Schistosomiasis	hsa-mir-1302	0.343661
Brain Neoplasms	hsa-mir-30d	0.34357
Brain Neoplasms	hsa-mir-508	0.343135
Adenoviridae Infections	hsa-mir-99a	0.343066
Nevus, Pigmented	hsa-mir-345	0.342874
Pain	hsa-mir-29c	0.342725
Liver Diseases, Alcoholic	hsa-mir-150	0.342538
Giant Cell Tumors	hsa-mir-145	0.342472
Stomach Diseases	hsa-mir-150	0.342465
Urinary Bladder Neoplasms	hsa-mir-200b	0.342358
Arthritis, Rheumatoid	hsa-mir-942	0.342308
Renal Insufficiency	hsa-mir-152	0.342058
Colonic Neoplasms	hsa-mir-92	0.342001
Breast Neoplasms	hsa-let-7d	0.341675
Metabolic Diseases	hsa-mir-942	0.341496
Radiation Injuries	hsa-mir-495	0.341351
Carcinoma, Endometrioid	hsa-mir-93	0.341244
Gastritis, Atrophic	hsa-mir-100	0.340695
Glioblastoma	hsa-mir-204	0.340608
Lupus Vulgaris	hsa-mir-422a	0.340607
Colonic Neoplasms	hsa-mir-100	0.340561
Nasopharyngeal Neoplasms	hsa-mir-625	0.340256
Giant Cell Tumors	hsa-mir-1	0.340149
Carcinoma, Small Cell	hsa-mir-675	0.339652
Lung Neoplasms	hsa-mir-141	0.339635
Hepatitis	hsa-mir-345	0.339621
Atherosclerosis	hsa-mir-133b	0.339337
Colitis, Ulcerative	hsa-mir-146a	0.339289
Stomach Diseases	hsa-mir-200c	0.338927
Hyperlipidemias	hsa-mir-675	0.33886
Radiation Injuries	hsa-mir-590	0.338832
Heart Diseases	hsa-mir-29c	0.338795
Giant Cell Tumors	hsa-mir-320e	0.338736
Neurilemmoma	hsa-mir-219	0.338649
Carcinoma, Endometrioid	hsa-mir-513a	0.338547
Glioblastoma	hsa-mir-10b	0.338526
Encephalomyelitis, Autoimmune, Experimental	hsa-mir-335	0.338383
Carcinoma, Renal Cell	hsa-mir-483	0.338347
Lymphoma, Primary Effusion	hsa-mir-15a	0.337942
Lung Neoplasms	hsa-mir-15a	0.337194
Colonic Neoplasms	hsa-mir-147b	0.33713
Endometrial Neoplasms	hsa-mir-323b	0.336898
Kidney Failure, Chronic	hsa-mir-204	0.336781
Prostate Neoplasms	hsa-mir-140	0.336657
Heart Diseases	hsa-mir-4792	0.336326
Adrenal Cortex Neoplasms	hsa-mir-942	0.336256
Stomach Diseases	hsa-mir-503	0.336185
Stomach Diseases	hsa-mir-99b	0.335974
Lymphoma, Large-Cell, Anaplastic	hsa-mir-16	0.335909
Carcinoma, Endometrioid	hsa-mir-663a	0.335884
Giant Cell Tumors	hsa-mir-592	0.335673
Adenoviridae Infections	hsa-mir-200b	0.335639
Creutzfeldt-Jakob Syndrome	hsa-mir-146a	0.335573
Hepatitis	hsa-mir-183	0.335198
Colonic Neoplasms	hsa-mir-29c	0.335153
Prostate Neoplasms	hsa-mir-99b	0.334721
Lung Diseases, Interstitial	hsa-mir-138	0.334583
Adenoma	hsa-mir-181c	0.334565
Prostate Neoplasms	hsa-mir-136	0.334485
Urinary Bladder Neoplasms	hsa-mir-144	0.334224
Lung Diseases	hsa-mir-1972	0.333944
Precursor B-Cell Lymphoblastic Leukemia-Lymphoma	hsa-mir-1302	0.333755
Cardiomyopathy, Dilated	hsa-mir-30a	0.333578
Gastritis, Atrophic	hsa-mir-223	0.33357
Carcinoma, Small Cell	hsa-mir-1323	0.333537
HCV	hsa-mir-133b	0.333521
Nevus, Pigmented	hsa-mir-1972	0.333417
Osteosarcoma	hsa-mir-181	0.333303
Lung Diseases, Interstitial	hsa-mir-411	0.333155
Pituitary Adenomas	hsa-mir-215	0.333087
Tuberculosis, Pulmonary	hsa-mir-126	0.332998
Colonic Neoplasms	hsa-mir-302b	0.332908
Eosinophilic Esophagitis	hsa-mir-26b	0.332715
Nasopharyngeal Neoplasms	hsa-mir-210	0.332667
Vascular Calcification	hsa-mir-345	0.332657
Carcinoma, Small Cell	hsa-mir-410	0.332543
Metabolic Diseases	hsa-mir-422a	0.332531
Medulloblastoma	hsa-mir-219	0.33236
Neurilemmoma	hsa-mir-146b	0.332323
Osteosarcoma	hsa-mir-200c	0.332238
Pituitary Adenomas	hsa-mir-16	0.332113
Liposarcoma	hsa-mir-103b	0.332067
Creutzfeldt-Jakob Syndrome	hsa-mir-215	0.331971
Leukemia, Myeloid	hsa-mir-106b	0.331732
Adrenocortical Adenoma	hsa-mir-221	0.331679
Multiple Sclerosis	hsa-mir-449b	0.331545
Liver Diseases, Alcoholic	hsa-mir-15b	0.331529
Colonic Neoplasms	hsa-mir-153	0.331498
Carcinoma	hsa-mir-204	0.331302
Giant Cell Tumors	hsa-mir-335	0.331252
Carcinoma, Neuroendocrine	hsa-let-7g	0.330661
Carcinoma, Neuroendocrine	hsa-mir-323b	0.330564
Myositis Ossificans	hsa-mir-16	0.330439
Carcinoma, Oral	hsa-mir-152	0.330325
Myeloproliferative Disorders	hsa-mir-148b	0.330148
Meningioma	hsa-let-7c	0.330078
Stomach Diseases	hsa-mir-95	0.32983
Stomach Diseases	hsa-mir-411	0.329818
Heart Diseases	hsa-mir-100	0.329512
Colon Neoplasms	hsa-mir-584	0.329479
Multiple Endocrine Neoplasia Type 1	hsa-mir-194	0.329463
Alopecia	hsa-mir-345	0.328507
Hepatitis	hsa-mir-10a	0.328341
Pain	hsa-mir-519b	0.32826
Heart Diseases	hsa-let-7f	0.328234
Encephalomyelitis, Autoimmune, Experimental	hsa-mir-30a	0.328168
Encephalomyelitis, Autoimmune, Experimental	hsa-mir-31	0.328109
HCV	hsa-mir-125a	0.327963
Giant Cell Tumors	hsa-mir-25	0.327794
Glioblastoma	hsa-mir-133b	0.32779
Neutropenia	hsa-mir-483	0.327721
Neurilemmoma	hsa-mir-17	0.327501
Chlamydia Infections	hsa-mir-34b	0.327256
Multiple Endocrine Neoplasia Type 1	hsa-mir-346	0.327042
Creutzfeldt-Jakob Syndrome	hsa-mir-195	0.326737
Diabetes Mellitus, Type 1	hsa-mir-146a	0.326681
Lung Neoplasms	hsa-mir-221	0.326386
Creutzfeldt-Jakob Syndrome	hsa-mir-16	0.326343
Hepatitis C, Chronic	hsa-mir-146b	0.326179
HCV	hsa-mir-218	0.326145
Asthma	hsa-mir-27a	0.325971
Asthma	hsa-mir-152	0.325808
Osteosarcoma	hsa-mir-548b	0.325528
Arthritis, Rheumatoid	hsa-mir-141	0.325443
Nevus, Pigmented	hsa-mir-449b	0.325409
Liver Failure	hsa-mir-219	0.325188
Lupus Vulgaris	hsa-mir-143	0.324686
Endometrial Neoplasms	hsa-mir-20a	0.324351
Neoplasms, Glandular and Epithelial	hsa-mir-23a	0.324309
Osteoporosis	hsa-mir-31	0.324122
Precursor T-Cell Lymphoblastic Leukemia-Lymphoma	hsa-mir-127	0.323992
Adenoma	hsa-mir-146a	0.32379
Graves Disease	hsa-mir-1972	0.323642
HIV-1	hsa-mir-92a	0.323583
Metabolic Diseases	hsa-let-7d	0.32346
Heart Failure	hsa-mir-193b	0.323454
Adrenocortical Carcinoma	hsa-mir-100	0.323212
Alopecia	hsa-mir-148b	0.322844
Waldenstrom Macroglobulinemia	hsa-mir-345	0.322828
Pain	hsa-mir-126	0.322743
Colon Neoplasms	hsa-mir-200c	0.322706
Mastocytosis, Systemic	hsa-mir-100	0.322661
Prostate Neoplasms	hsa-mir-2355	0.322496
Anoxia	hsa-mir-449b	0.322425
Multiple Sclerosis	hsa-mir-10a	0.322216
Hemangiosarcoma	hsa-mir-146a	0.321733
Diabetic Retinopathy	hsa-mir-215	0.321692
Erythropoiesis	hsa-let-7c	0.321624
Leukemia, Acute	hsa-mir-133b	0.321563
Leukemia, Biphenotypic, Acute	hsa-mir-15b	0.321465
Precursor T-Cell Lymphoblastic Leukemia-Lymphoma	hsa-mir-203	0.321293
Myocardium	hsa-mir-143	0.321261
Lung Diseases	hsa-mir-205	0.320932
Diabetes Complications	hsa-mir-128	0.320859
Lupus Vulgaris	hsa-mir-34b	0.320599
Lymphoma, Primary Effusion	hsa-mir-16	0.32057
Glioblastoma	hsa-mir-223	0.320504
Carcinoma, Small Cell	hsa-mir-183	0.320422
Carcinoma, Small Cell	hsa-mir-92a	0.320332
Carcinoma, Endometrioid	hsa-mir-141	0.32028
Nasopharyngeal Neoplasms	hsa-mir-194	0.320256
RNA Virus Infections	hsa-mir-483	0.32015
Colonic Neoplasms	hsa-mir-520c	0.319993
Myeloproliferative Disorders	hsa-mir-499a	0.319833
Nevus, Pigmented	hsa-mir-146a	0.319705
Brain Neoplasms	hsa-mir-93	0.319702
Myasthenia Gravis	hsa-let-7g	0.319576
Lupus Vulgaris	hsa-mir-218	0.319493
Diabetes Mellitus, Type 1	hsa-mir-484	0.319137
Leprosy	hsa-mir-192	0.319084
Muscular Dystrophy, Duchenne	hsa-mir-26a	0.318992
Retinal Neovascularization	hsa-mir-221	0.318912
Testicular Neoplasms	hsa-mir-34b	0.318748
Leukemia, Myeloid	hsa-mir-493	0.318675
Hepatitis	hsa-mir-15a	0.318597
Brain Neoplasms	hsa-mir-371a	0.318463
Adrenocortical Adenoma	hsa-mir-34b	0.318457
Tuberculosis, Pulmonary	hsa-mir-335	0.31831
Carcinoma	hsa-mir-345	0.317946
Testicular Neoplasms	hsa-mir-221	0.317798
Acute Lung Injury	hsa-mir-28	0.317787
Heart Diseases	hsa-mir-765	0.31774
Colon Neoplasms	hsa-mir-1	0.317613
Adrenocortical Adenoma	hsa-mir-99b	0.31753
Mastocytosis, Systemic	hsa-mir-210	0.317505
Oligodendroglioma	hsa-mir-150	0.317475
Periodontal Diseases	hsa-mir-99b	0.317339
Burns	hsa-mir-483	0.317244
Chondrodysplasia Punctata	hsa-mir-1	0.316924
Liver Failure	hsa-let-7f	0.316639
Stomach Diseases	hsa-mir-149	0.316428
Myasthenia Gravis	hsa-mir-99b	0.316358
Periodontal Diseases	hsa-mir-449b	0.316285
Papilary thyroid carcinoma	hsa-mir-99a	0.316266
Meningioma	hsa-mir-18a	0.316224
Multiple Sclerosis	hsa-mir-498	0.316089
Precursor B-Cell Lymphoblastic Leukemia-Lymphoma	hsa-mir-148b	0.316087
Asthma	hsa-mir-146b	0.315993
HIV-1	hsa-mir-200c	0.315937
Multiple Sclerosis	hsa-mir-192	0.315591
Brain Neoplasms	hsa-mir-422a	0.315332
Osteoporosis	hsa-mir-223	0.315259
Multiple Endocrine Neoplasia Type 1	hsa-mir-9	0.315178
Muscular Disorders, Atrophic	hsa-mir-212	0.315007
Leukemia, Promyelocytic, Acute	hsa-mir-1247	0.314966
Multiple Myeloma	hsa-mir-205	0.314628
Colonic Neoplasms	hsa-mir-376b	0.31437
Stomach Diseases	hsa-mir-451a	0.314356
Carcinoma, Small Cell	hsa-mir-218	0.314104
Erythropoiesis	hsa-mir-625	0.31384
Acute Lung Injury	hsa-mir-1302	0.31348
Adrenocortical Adenoma	hsa-mir-100	0.313384
Leukemia, lymphoblastic, Chronic	hsa-mir-422a	0.313253
Giant Cell Tumors	hsa-mir-10b	0.312787
Leukemia, Promyelocytic, Acute	hsa-mir-150	0.312499
Sarcoma, Kaposi	hsa-let-7b	0.312334
Retinal Neovascularization	hsa-mir-215	0.312212
Medulloblastoma	hsa-mir-191	0.312133
Carcinoma, Oral	hsa-mir-15b	0.311798
Multiple Sclerosis	hsa-mir-21	0.311552
Gastritis, Atrophic	hsa-mir-219	0.311226
Carcinoma, Neuroendocrine	hsa-mir-2355	0.311195
Leukemia, Myelogenous, Chronic, BCR-ABL Positive	hsa-mir-219	0.311167
Neurilemmoma	hsa-mir-1247	0.311033
Diabetes Mellitus, Type 1	hsa-mir-143	0.310962
Endometrial Neoplasms	hsa-mir-92	0.310951
Brain Neoplasms	hsa-mir-517c	0.310684
Stomach Diseases	hsa-mir-433	0.310669
Urinary Bladder Neoplasms	hsa-mir-1915	0.310659
Pituitary Neoplasms	hsa-mir-15a	0.31054
Diabetic Retinopathy	hsa-mir-16	0.310524
Endometrial Neoplasms	hsa-mir-31	0.310443
Graves Disease	hsa-mir-205	0.310174
Precursor T-Cell Lymphoblastic Leukemia-Lymphoma	hsa-mir-194	0.310046
Lupus Vulgaris	hsa-mir-148a	0.309997
Lymphoma, Primary Effusion	hsa-mir-150	0.309932
Melanoma	hsa-mir-200a	0.309857
Osteoporosis	hsa-mir-29b	0.309856
Burns	hsa-mir-223	0.309837
Pain	hsa-mir-19b	0.309798
Heart Diseases	hsa-mir-150	0.309737
Sarcoma, Ewing	hsa-mir-483	0.309636
Mastocytosis, Systemic	hsa-let-7e	0.309604
Adrenocortical Adenoma	hsa-mir-195	0.309251
Leukemia, lymphoblastic, Chronic	hsa-mir-10b	0.30903
Periodontal Diseases	hsa-mir-205	0.30898
Carcinoma, Oral	hsa-mir-663a	0.308971
Azoospermia	hsa-mir-193b	0.308944
Colonic Neoplasms	hsa-mir-375	0.308929
Eosinophilic Esophagitis	hsa-mir-20b	0.308811
Colon Neoplasms	hsa-mir-503	0.308672
Erythropoiesis	hsa-mir-183	0.308623
Acute Lung Injury	hsa-mir-99a	0.308589
Nasopharyngeal Neoplasms	hsa-mir-942	0.308484
Metabolic Diseases	hsa-mir-143	0.308378
Lupus Vulgaris	hsa-mir-181b	0.308298
Leukemia, Myelogenous, Chronic, BCR-ABL Positive	hsa-mir-150	0.308069
Medulloblastoma	hsa-mir-520c	0.307996
Infertility, Male	hsa-mir-1302	0.307948
Colon Neoplasms	hsa-mir-181b	0.307767
Lymphoma, T-Cell	hsa-mir-150	0.307756
Mastocytosis, Systemic	hsa-mir-219	0.307619
Lupus Vulgaris	hsa-mir-25	0.307514
Schistosomiasis	hsa-mir-140	0.307303
Testicular Neoplasms	hsa-mir-219	0.30725
Prostate Neoplasms	hsa-mir-365b	0.306957
Periodontal Diseases	hsa-mir-424	0.306816
Frontotemporal Lobar Degeneration	hsa-mir-200a	0.30676
RNA Virus Infections	hsa-mir-192	0.306444
Precursor T-Cell Lymphoblastic Leukemia-Lymphoma	hsa-mir-140	0.306206
HCV	hsa-mir-152	0.30612
Autoimmune Diseases	hsa-mir-195	0.30585
Retinal Neovascularization	hsa-mir-410	0.305665
Gastritis, Atrophic	hsa-mir-148a	0.305636
Stomach Diseases	hsa-mir-222	0.305548
Carcinoma, Endometrioid	hsa-mir-203	0.305469
Prion Diseases	hsa-mir-518a	0.305215
Biliary Atresia	hsa-mir-16	0.305052
Leukemia, Myeloid	hsa-mir-218	0.304852
Lymphoma	hsa-mir-17	0.304457
Osteosarcoma	hsa-mir-371a	0.304222
Hypertension	hsa-mir-145	0.304027
Mastocytosis, Systemic	hsa-mir-129	0.303951
Meningioma	hsa-mir-143	0.30354
Muscular Disorders, Atrophic	hsa-mir-23b	0.303356
Colonic Neoplasms	hsa-mir-151	0.303054
Asthma	hsa-mir-26b	0.303051
Hepatitis C, Chronic	hsa-mir-518a	0.303036
Urinary Bladder Neoplasms	hsa-mir-33a	0.302615
Testicular Neoplasms	hsa-mir-125a	0.302601
Frontotemporal Lobar Degeneration	hsa-mir-195	0.302597
Gastritis, Atrophic	hsa-mir-1302	0.302564
Colon Neoplasms	hsa-mir-182	0.302551
Tuberculosis, Pulmonary	hsa-mir-519b	0.302247
Giant Cell Tumors	hsa-mir-518a	0.30221
Carcinoma, Oral	hsa-mir-26b	0.301595
HCV	hsa-mir-103a	0.301379
Papilary thyroid carcinoma	hsa-mir-146a	0.301244
Gastritis, Atrophic	hsa-let-7a	0.301082
HIV-1	hsa-mir-198	0.300985
Pain	hsa-mir-27b	0.300907
Colon Neoplasms	hsa-mir-675	0.300725
Hyperlipidemias	hsa-mir-10b	0.300715
Vascular Calcification	hsa-mir-141	0.300555
Colon Neoplasms	hsa-mir-93	0.300505
Colitis, Ulcerative	hsa-mir-15a	0.300414
Atherosclerosis	hsa-mir-152	0.300263
Colitis, Ulcerative	hsa-mir-16	0.300248
Giant Cell Tumors	hsa-mir-192	0.300224
Acute Lung Injury	hsa-mir-655	0.299897
Brain Neoplasms	hsa-mir-1303	0.299855
Eosinophilic Esophagitis	hsa-mir-205	0.299541
Colon Neoplasms	hsa-mir-1827	0.29953
Colonic Neoplasms	hsa-mir-508	0.299331
Medulloblastoma	hsa-mir-326	0.299301
Lupus Vulgaris	hsa-mir-191	0.299223
Urinary Bladder Neoplasms	hsa-mir-150	0.299136
Papilary thyroid carcinoma	hsa-mir-152	0.298906
Lupus Vulgaris	hsa-mir-194	0.298879
Papilary thyroid carcinoma	hsa-mir-30d	0.298547
Burns	hsa-mir-148b	0.298497
Frontotemporal Lobar Degeneration	hsa-mir-200b	0.298355
Diabetes Mellitus, Type 2	hsa-mir-34b	0.298142
Carcinoma, Small Cell	hsa-mir-153	0.298022
Colonic Neoplasms	hsa-mir-30b	0.297953
Meningioma	hsa-mir-106a	0.29791
Carcinoma, Neuroendocrine	hsa-mir-9	0.297884
Adrenocortical Adenoma	hsa-let-7a	0.29785
Glioblastoma	hsa-mir-198	0.2974
Mastocytosis, Systemic	hsa-mir-212	0.297191
Schistosomiasis	hsa-mir-205	0.297085
Mastocytosis, Systemic	hsa-mir-93	0.29694
Leukemia, lymphoblastic, Chronic	hsa-mir-202	0.296807
Glioblastoma	hsa-mir-34b	0.296748
RNA Virus Infections	hsa-mir-655	0.296734
PRRSV Infection	hsa-mir-484	0.29673
Fatty Liver	hsa-mir-150	0.296537
Precursor T-Cell Lymphoblastic Leukemia-Lymphoma	hsa-mir-25	0.296524
Lung Diseases, Interstitial	hsa-mir-608	0.296407
Erythropoiesis	hsa-mir-18a	0.296223
Schizophrenia	hsa-mir-29a	0.296118
Medulloblastoma	hsa-mir-106b	0.296033
Nevus, Pigmented	hsa-mir-140	0.295995
Lung Diseases, Interstitial	hsa-let-7a	0.295985
Carcinoma, Small Cell	hsa-mir-151	0.295963
Retinal Neovascularization	hsa-mir-103a	0.295947
Mastocytosis, Systemic	hsa-mir-27a	0.295752
Atrophy	hsa-mir-20a	0.295713
HCV	hsa-mir-195	0.295676
Medulloblastoma	hsa-mir-2355	0.295653
Sarcoma, Ewing	hsa-let-7b	0.295376
Liver Cirrhosis, Biliary	hsa-mir-15a	0.295222
Mastocytosis, Systemic	hsa-mir-20a	0.295198
Stomach Diseases	hsa-mir-326	0.295116
Nasopharyngeal Neoplasms	hsa-mir-320e	0.294868
Creutzfeldt-Jakob Syndrome	hsa-mir-103b	0.294556
Hypoxia-Ischemia, Brain	hsa-mir-31	0.294413
HBV Infection	hsa-mir-16	0.293824
Carcinoma, Endometrioid	hsa-mir-365b	0.293815
Colonic Neoplasms	hsa-mir-32	0.293682
Periodontal Diseases	hsa-mir-483	0.293412
Metabolic Diseases	hsa-let-7b	0.293376
Breast Neoplasms	hsa-let-7e	0.293359
Atrophy	hsa-mir-200c	0.29317
Melanoma	hsa-let-7a	0.293043
Carcinoma, Oral	hsa-mir-183	0.293024
Carcinoma, Neuroendocrine	hsa-mir-1	0.292837
Retinoblastoma	hsa-let-7d	0.292684
Kidney Failure, Acute	hsa-mir-106b	0.29257
Osteoporosis	hsa-mir-590	0.292343
Tuberculosis, Pulmonary	hsa-mir-301b	0.29229
Sarcoma	hsa-mir-141	0.292244
Neoplasms, Glandular and Epithelial	hsa-mir-107	0.292155
Gastritis, Atrophic	hsa-mir-106a	0.292043
RNA Virus Infections	hsa-mir-26b	0.291979
Gastritis, Atrophic	hsa-mir-145	0.291928
Carcinoma, Small Cell	hsa-mir-138	0.291736
Myasthenia Gravis	hsa-mir-16	0.291598
Giant Cell Tumors	hsa-mir-10a	0.291554
Testicular Neoplasms	hsa-mir-503	0.291442
Diabetes Mellitus, Type 1	hsa-mir-106b	0.291389
Glioblastoma	hsa-mir-422a	0.291271
Nasal Polyps	hsa-mir-107	0.291121
Giant Cell Tumors	hsa-mir-497	0.290923
Endometrial Neoplasms	hsa-mir-100	0.290876
Irritable Bowel Syndrome	hsa-mir-27b	0.290704
Colonic Neoplasms	hsa-mir-212	0.290681
Metabolic Diseases	hsa-let-7e	0.290619
Liver Diseases, Alcoholic	hsa-mir-200a	0.290523
Colonic Neoplasms	hsa-mir-30a	0.290464
Hepatitis B, Chronic	hsa-mir-335	0.290328
Leukemia, Acute	hsa-mir-181	0.290281
Burns	hsa-mir-328	0.290156
Psychotic Disorders	hsa-mir-301b	0.289691
Lung Neoplasms	hsa-mir-765	0.289389
Hepatitis	hsa-mir-483	0.289258
Hemangioma	hsa-mir-146a	0.28925
HIV-1	hsa-mir-18a	0.289181
Acute Lung Injury	hsa-mir-1323	0.288991
Papilary thyroid carcinoma	hsa-mir-125a	0.288916
Osteoporosis	hsa-mir-103a	0.288858
Papilary thyroid carcinoma	hsa-mir-194	0.2888
Hepatitis B, Chronic	hsa-mir-150	0.288794
Hepatitis B, Chronic	hsa-mir-148b	0.288568
Carcinoma, Endometrioid	hsa-mir-25	0.28839
Creutzfeldt-Jakob Syndrome	hsa-mir-941	0.288052
Osteosarcoma	hsa-mir-126	0.288016
Osteoporosis	hsa-mir-129	0.287888
Lupus Vulgaris	hsa-mir-92a	0.287707
Myocardial Ischemia	hsa-mir-146a	0.287412
Myositis Ossificans	hsa-mir-17	0.287292
Inflammation	hsa-let-7e	0.28725
Nasal Polyps	hsa-mir-16	0.286989
Inflammation	hsa-mir-152	0.286769
HCV	hsa-mir-15a	0.286753
Lymphoma	hsa-mir-326	0.286335
Atherosclerosis	hsa-mir-148b	0.286233
Pemphigus, Benign Familial	hsa-mir-16	0.28612
Urinary Bladder Neoplasms	hsa-mir-326	0.285994
Colorectal Neoplasms, Hereditary Nonpolyposis	hsa-mir-20a	0.285716
Lupus Vulgaris	hsa-mir-632	0.285679
Precursor B-Cell Lymphoblastic Leukemia-Lymphoma	hsa-mir-2355	0.285656
Acute Lung Injury	hsa-mir-150	0.285564
Carcinoma, Neuroendocrine	hsa-mir-422a	0.285482
Sarcoma, Kaposi	hsa-mir-29b	0.285359
Colitis, Ulcerative	hsa-mir-205	0.285249
Lung Diseases, Interstitial	hsa-mir-203	0.28513
Medulloblastoma	hsa-mir-1280	0.285039
Arrhythmias, Cardiac	hsa-mir-15a	0.285016
Kidney Neoplasms	hsa-mir-205	0.284816
Polycythemia Vera	hsa-mir-371a	0.284592
Myeloproliferative Disorders	hsa-mir-143	0.284464
Cardiomyopathies	hsa-let-7b	0.284133
Burns	hsa-mir-518a	0.28394
Inflammation	hsa-mir-15a	0.283865
Sarcoma	hsa-mir-345	0.28381
Tuberculosis, Pulmonary	hsa-mir-193b	0.283703
Urinary Bladder Neoplasms	hsa-mir-518a	0.283668
Adrenocortical Adenoma	hsa-mir-128	0.283622
Myositis Ossificans	hsa-mir-23a	0.283523
Fanconi Anemia	hsa-mir-922	0.283488
Endometrial Neoplasms	hsa-mir-191	0.283456
Tuberculosis, Pulmonary	hsa-let-7d	0.283308
Tourette Syndrome	hsa-mir-146a	0.283214
Leprosy	hsa-mir-100	0.283142
Acute Lung Injury	hsa-mir-139	0.282909
Precursor T-Cell Lymphoblastic Leukemia-Lymphoma	hsa-mir-148b	0.282856
Prostate Neoplasms	hsa-mir-375	0.282704
Giant Cell Tumors	hsa-mir-29a	0.282533
Leukemia, Myeloid	hsa-mir-181d	0.282494
Irritable Bowel Syndrome	hsa-mir-133b	0.282049
Stomach Diseases	hsa-mir-27b	0.281945
Neoplasms, Glandular and Epithelial	hsa-mir-181b	0.281823
Colorectal Neoplasms, Hereditary Nonpolyposis	hsa-mir-149	0.281798
Chlamydia Infections	hsa-mir-143	0.281772
Hepatitis	hsa-mir-99b	0.281734
Giant Cell Tumors	hsa-mir-1827	0.281652
Kidney Failure, Chronic	hsa-mir-200c	0.281481
Creutzfeldt-Jakob Syndrome	hsa-mir-30b	0.281474
HEV	hsa-mir-29a	0.281422
Adrenocortical Adenoma	hsa-mir-205	0.281305
Anemia, Sickle Cell	hsa-mir-152	0.281291
Liver Failure	hsa-mir-149	0.281165
Lupus Vulgaris	hsa-mir-198	0.280888
Parkinson Disease	hsa-mir-139	0.280715
Precursor B-Cell Lymphoblastic Leukemia-Lymphoma	hsa-mir-181c	0.280656
Carcinoma, Endometrioid	hsa-mir-1280	0.280595
Glioblastoma	hsa-mir-96	0.280573
Lupus Erythematosus, Systemic	hsa-mir-328	0.280537
Pain	hsa-mir-27a	0.280534
Alopecia	hsa-mir-31	0.280507
Diabetic Retinopathy	hsa-mir-15b	0.280461
Bladder Neoplasms	hsa-mir-483	0.280391
Acute Lung Injury	hsa-mir-147b	0.280158
Mastocytosis, Systemic	hsa-mir-202	0.279856
Papilary thyroid carcinoma	hsa-mir-518a	0.279584
Bladder Neoplasms	hsa-let-7b	0.279507
Multiple Myeloma	hsa-mir-765	0.27945
Urinary Bladder Neoplasms	hsa-mir-21	0.279439
Colonic Neoplasms	hsa-mir-29a	0.279172
HIV-1	hsa-mir-326	0.279168
Eosinophilic Esophagitis	hsa-mir-299	0.279061
Lupus Vulgaris	hsa-mir-219	0.278991
Meningioma	hsa-mir-146b	0.278902
Precursor B-Cell Lymphoblastic Leukemia-Lymphoma	hsa-let-7b	0.278766
Gastritis, Atrophic	hsa-let-7e	0.278696
Leukemia, Acute	hsa-mir-215	0.278607
Mastocytosis, Systemic	hsa-mir-18a	0.278587
Lung Diseases, Interstitial	hsa-mir-433	0.278495
Osteoporosis	hsa-mir-219	0.278172
Multiple Endocrine Neoplasia Type 1	hsa-mir-590	0.278137
Leukemia, lymphoblastic, Chronic	hsa-mir-181b	0.2781
Hepatitis	hsa-mir-1302	0.278099
Eosinophilic Esophagitis	hsa-mir-302b	0.278033
Carcinoma, Endometrioid	hsa-mir-302b	0.277881
Multiple Endocrine Neoplasia Type 1	hsa-mir-20a	0.277782
Hepatitis	hsa-mir-218	0.277689
Nasopharyngeal Neoplasms	hsa-mir-125a	0.277662
Waldenstrom Macroglobulinemia	hsa-mir-10b	0.277393
Tuberculosis, Pulmonary	hsa-mir-192	0.277191
Myeloproliferative Disorders	hsa-mir-422a	0.277082
Multiple Sclerosis	hsa-mir-145	0.277007
Acute Lung Injury	hsa-mir-127	0.276862
HIV-1	hsa-mir-29a	0.276745
Encephalomyelitis, Autoimmune, Experimental	hsa-mir-100	0.276733
Carcinoma, Renal Cell	hsa-mir-29b	0.276628
Breast Neoplasms	hsa-mir-345	0.276602
Leukemia, Myeloid	hsa-mir-30d	0.276274
Nasal Polyps	hsa-mir-92a	0.276245
Arthritis	hsa-mir-15a	0.276145
Hepatitis	hsa-mir-29a	0.275983
Azoospermia	hsa-mir-204	0.275933
Creutzfeldt-Jakob Syndrome	hsa-let-7g	0.275708
Adenoma	hsa-mir-154	0.275616
Urinary Bladder Neoplasms	hsa-mir-106a	0.27554
Acquired Immunodeficiency Syndrome	hsa-let-7b	0.275337
Papilary thyroid carcinoma	hsa-mir-205	0.275167
Mastocytosis, Systemic	hsa-mir-137	0.275072
Lupus Vulgaris	hsa-mir-1303	0.274943
Lymphoma, T-Cell	hsa-mir-146a	0.274896
Muscular Disorders, Atrophic	hsa-mir-941	0.274872
Carcinoma, Oral	hsa-mir-100	0.274745
Hepatitis, Chronic	hsa-mir-10b	0.274713
Mastocytosis, Systemic	hsa-mir-124	0.274694
Glioblastoma	hsa-mir-451a	0.274667
Encephalomyelitis, Autoimmune, Experimental	hsa-mir-148a	0.274262
Burns	hsa-mir-10b	0.274238
Carcinoma, Neuroendocrine	hsa-mir-183	0.274166
Asthma	hsa-mir-345	0.274107
Adrenocortical Adenoma	hsa-mir-498	0.273959
Giant Cell Tumors	hsa-mir-128	0.273846
Glioblastoma	hsa-mir-29b	0.273767
Muscular Dystrophy, Facioscapulohumeral	hsa-mir-146a	0.273618
Neurilemmoma	hsa-mir-410	0.273565
Encephalomyelitis, Autoimmune, Experimental	hsa-mir-210	0.273435
Creutzfeldt-Jakob Syndrome	hsa-mir-106b	0.273434
Chlamydia Infections	hsa-let-7e	0.273299
HPV Infection	hsa-mir-194	0.273289
HCV	hsa-mir-10b	0.273281
Osteoporosis	hsa-let-7e	0.273266
Sarcoma	hsa-mir-92a	0.273126
Acute Lung Injury	hsa-mir-21	0.273125
Neoplasms, Glandular and Epithelial	hsa-mir-411	0.273
Precursor B-Cell Lymphoblastic Leukemia-Lymphoma	hsa-mir-31	0.272702
Glioblastoma	hsa-mir-518a	0.272593
Cardiomyopathies	hsa-mir-99b	0.272343
Intracranial Aneurysm	hsa-mir-29a	0.272278
Colonic Neoplasms	hsa-mir-612	0.272235
Glioblastoma	hsa-mir-503	0.272218
Myasthenia Gravis	hsa-mir-148b	0.27178
Myeloproliferative Disorders	hsa-mir-125a	0.271695
Neurilemmoma	hsa-mir-18a	0.271523
Myasthenia Gravis	hsa-mir-1972	0.271504
HCV	hsa-mir-132	0.271447
Glioblastoma	hsa-mir-19b	0.271371
Atrophy	hsa-mir-15a	0.271335
Colon Neoplasms	hsa-mir-223	0.271326
Autoimmune Diseases	hsa-mir-299	0.271324
Nasal Polyps	hsa-mir-1972	0.271263
Adenoma	hsa-mir-23b	0.271254
Giant Cell Tumors	hsa-mir-183	0.270979
Inflammation	hsa-mir-10b	0.270952
Carcinoma	hsa-mir-140	0.270899
Metabolic Diseases	hsa-mir-141	0.270776
Lupus Vulgaris	hsa-mir-1915	0.270578
Carcinoma, Renal Cell	hsa-mir-95	0.270511
Hepatitis C, Chronic	hsa-mir-345	0.270485
Precursor B-Cell Lymphoblastic Leukemia-Lymphoma	hsa-mir-150	0.270476
Colon Neoplasms	hsa-mir-146b	0.270353
Meningioma	hsa-mir-106b	0.270319
Cicatrix	hsa-mir-483	0.270192
Scleroderma, Localized	hsa-mir-345	0.270178
Medulloblastoma	hsa-mir-1915	0.270131
Colonic Neoplasms	hsa-mir-150	0.270026
Nasal Polyps	hsa-mir-335	0.269956
Osteosarcoma	hsa-mir-519b	0.269945
Kidney Neoplasms	hsa-mir-29a	0.269901
Periodontal Diseases	hsa-let-7c	0.269879
Retinal Neovascularization	hsa-mir-21	0.269635
Glioblastoma	hsa-mir-181d	0.269624
Erythropoiesis	hsa-let-7g	0.269514
Endometrial Neoplasms	hsa-mir-140	0.269338
Lupus Vulgaris	hsa-mir-519b	0.269305
Osteosarcoma	hsa-mir-632	0.269151
Cerebral Hemorrhage	hsa-mir-146a	0.269064
Carcinoma, Small Cell	hsa-mir-195	0.269004
Acute Lung Injury	hsa-mir-181	0.268851
Testicular Neoplasms	hsa-let-7g	0.268797
Alopecia	hsa-mir-27a	0.268655
Hemangiosarcoma	hsa-mir-345	0.26824
Carcinoma, Oral	hsa-mir-215	0.26823
Anemia, Sickle Cell	hsa-mir-146a	0.268195
Hepatitis	hsa-mir-18b	0.268162
Urinary Bladder Neoplasms	hsa-mir-372	0.268096
Colorectal Neoplasms, Hereditary Nonpolyposis	hsa-mir-1	0.268036
Colorectal Neoplasms, Hereditary Nonpolyposis	hsa-mir-519b	0.267944
Colon Neoplasms	hsa-mir-30a	0.267922
Neoplasms, Glandular and Epithelial	hsa-let-7i	0.267908
Leukemia, Acute	hsa-mir-29a	0.26784
Carcinoma, Small Cell	hsa-mir-625	0.267723
Urinary Bladder Neoplasms	hsa-mir-373	0.267604
Prostate Neoplasms	hsa-mir-376b	0.267588
Prostate Neoplasms	hsa-mir-128	0.267577
Brain Neoplasms	hsa-mir-212	0.267338
Acute Lung Injury	hsa-mir-299	0.267326
Glioblastoma	hsa-mir-31	0.267036
Colonic Neoplasms	hsa-mir-520h	0.266864
Medulloblastoma	hsa-mir-765	0.26681
Burns	hsa-let-7c	0.266759
Medulloblastoma	hsa-mir-22	0.266708
Medulloblastoma	hsa-mir-25	0.266635
Carcinoma	hsa-mir-95	0.266503
Colonic Neoplasms	hsa-mir-361	0.266477
Carcinoma, Neuroendocrine	hsa-mir-301b	0.266244
Neoplasms, Squamous Cell	hsa-mir-182	0.266193
Multiple Sclerosis	hsa-mir-379	0.266104
Carcinoma, Endometrioid	hsa-mir-376b	0.266081
Cystic Fibrosis	hsa-mir-28	0.266016
Carotid Artery Diseases	hsa-let-7b	0.265917
Cardiomegaly	hsa-mir-143	0.265854
Asthma	hsa-mir-590	0.265849
Adenoma	hsa-mir-583	0.265704
Carcinoma, Small Cell	hsa-mir-106b	0.265663
Cardiomyopathy, Dilated	hsa-mir-219	0.26566
Osteolysis	hsa-mir-155	0.265506
Leukemia, Acute	hsa-mir-16	0.265469
Pain	hsa-mir-518a	0.265423
Stomach Diseases	hsa-let-7g	0.265112
Carcinoma, Small Cell	hsa-mir-192	0.2651
Inflammation	hsa-mir-205	0.26496
Heart Diseases	hsa-mir-202	0.264879
Urinary Bladder Neoplasms	hsa-mir-608	0.264688
Nevus, Pigmented	hsa-mir-133b	0.264686
Liver Neoplasms	hsa-mir-21	0.264677
Hyperlipidemias	hsa-mir-518a	0.264652
Scleroderma, Localized	hsa-let-7d	0.264567
Adrenocortical Adenoma	hsa-mir-410	0.264564
Colonic Neoplasms	hsa-mir-192	0.264538
Muscular Disorders, Atrophic	hsa-mir-765	0.264535
Kidney Neoplasms	hsa-mir-133a	0.264347
Muscular Dystrophy, Duchenne	hsa-mir-191	0.264165
Brain Neoplasms	hsa-mir-128	0.264005
Colon Neoplasms	hsa-mir-1469	0.26386
Multiple Sclerosis	hsa-mir-29a	0.263723
Neurilemmoma	hsa-mir-10a	0.263682
Neoplasms, Glandular and Epithelial	hsa-mir-181c	0.263679
Erythropoiesis	hsa-mir-1915	0.263668
Sarcoma, Ewing	hsa-mir-141	0.263509
HCV	hsa-mir-10a	0.263455
HCV	hsa-mir-107	0.263293
Esophageal Neoplasms	hsa-mir-146a	0.263273
Colon Neoplasms	hsa-mir-202	0.263265
Liver Failure	hsa-mir-30a	0.263197
Carcinoma	hsa-mir-103a	0.263154
Giant Cell Tumors	hsa-mir-200b	0.263087
Urinary Bladder Neoplasms	hsa-mir-191	0.262941
HIV-1	hsa-mir-1247	0.262688
Kidney Neoplasms	hsa-mir-141	0.262546
Lung Diseases, Interstitial	hsa-mir-503	0.262529
Osteosarcoma	hsa-mir-484	0.262476
HCV	hsa-mir-95	0.262243
Arthritis, Psoriatic	hsa-let-7e	0.262155
Gastritis, Atrophic	hsa-mir-143	0.26167
Kidney Neoplasms	hsa-mir-31	0.26166
Metabolic Diseases	hsa-mir-34b	0.261593
Encephalomyelitis, Autoimmune, Experimental	hsa-mir-675	0.261514
Cardiomyopathies	hsa-mir-29b	0.2614
Nasopharyngeal Neoplasms	hsa-mir-129	0.261293
Osteolysis	hsa-mir-21	0.261235
Neurilemmoma	hsa-mir-129	0.261171
Multiple Sclerosis	hsa-let-7f	0.261097
Adrenal Cortex Neoplasms	hsa-mir-200b	0.261092
Eosinophilic Esophagitis	hsa-mir-449b	0.260993
Liposarcoma	hsa-mir-21	0.260904
Burns	hsa-mir-193b	0.260678
Lung Diseases, Interstitial	hsa-mir-135a	0.260677
HCV	hsa-mir-1972	0.260653
Multiple Sclerosis	hsa-mir-1247	0.260506
Neuroblastoma	hsa-mir-146a	0.260502
Adenoma	hsa-mir-106b	0.260417
Colon Neoplasms	hsa-mir-144	0.260414
Carcinoma, Endometrioid	hsa-mir-1297	0.260257
Nevus, Pigmented	hsa-mir-15b	0.260186
Neoplasms, Glandular and Epithelial	hsa-mir-185	0.260132
Colon Neoplasms	hsa-mir-139	0.259899
Lung Diseases, Interstitial	hsa-mir-339	0.259815
Tuberculosis, Pulmonary	hsa-mir-99a	0.259809
Leukemia, Myeloid	hsa-mir-1302	0.259806
Neuroblastoma	hsa-mir-19b	0.259707
Endometrial Neoplasms	hsa-mir-148b	0.259675
SIV Infection	hsa-mir-146a	0.259472
Acute Lung Injury	hsa-mir-129	0.259345
Leukemia, Myeloid	hsa-mir-27b	0.259281
Tuberculosis, Pulmonary	hsa-mir-183	0.259274
Multiple Sclerosis	hsa-mir-17	0.259236
Lupus Vulgaris	hsa-mir-182	0.258862
Colon Neoplasms	hsa-mir-516b	0.258838
Osteosarcoma	hsa-mir-222	0.258745
Multiple Sclerosis	hsa-mir-191	0.258685
Carcinoma, Squamous Cell	hsa-mir-16	0.258632
Precursor T-Cell Lymphoblastic Leukemia-Lymphoma	hsa-mir-99b	0.258552
Colon Neoplasms	hsa-mir-23a	0.258527
Mastocytosis, Systemic	hsa-let-7i	0.258469
Endothelium, Vascular	hsa-mir-146a	0.25842
Lung Diseases, Interstitial	hsa-mir-320c	0.258159
Lymphoma, Extranodal NK-T-Cell	hsa-mir-143	0.258133
Giant Cell Tumors	hsa-mir-100	0.258117
Psychotic Disorders	hsa-mir-152	0.258059
Metabolic Diseases	hsa-mir-429	0.257916
Adrenocortical Adenoma	hsa-mir-92a	0.25779
Carcinoma, Small Cell	hsa-mir-1303	0.257562
Myasthenia Gravis	hsa-let-7d	0.257562
Precursor T-Cell Lymphoblastic Leukemia-Lymphoma	hsa-mir-302a	0.257535
Colon Neoplasms	hsa-mir-99a	0.25745
Muscular Dystrophies	hsa-mir-190a	0.257416
Carcinoma, Ductal, Breast	hsa-mir-193b	0.25713
Lupus Vulgaris	hsa-mir-151	0.257097
Irritable Bowel Syndrome	hsa-mir-198	0.257073
Lung Diseases, Interstitial	hsa-mir-584	0.256984
Brain Neoplasms	hsa-mir-151	0.256966
Kidney Neoplasms	hsa-mir-29b	0.256955
Muscular Dystrophy, Duchenne	hsa-mir-1	0.256935
Eosinophilic Esophagitis	hsa-mir-148b	0.256888
Psychotic Disorders	hsa-mir-146b	0.256869
Lupus Vulgaris	hsa-mir-10a	0.256805
Lymphoma, Primary Effusion	hsa-mir-202	0.256727
Liver Failure	hsa-mir-146a	0.256644
Stomach Neoplasms	hsa-mir-150	0.256574
Kidney Neoplasms	hsa-mir-132	0.2565
Giant Cell Tumors	hsa-mir-30d	0.256445
Vascular Calcification	hsa-mir-29a	0.256385
Encephalomyelitis, Autoimmune, Experimental	hsa-mir-181c	0.255971
Multiple Sclerosis	hsa-mir-31	0.255957
Testicular Neoplasms	hsa-mir-100	0.255889
Lung Diseases, Interstitial	hsa-mir-185	0.255725
Mastocytosis, Systemic	hsa-mir-181	0.255699
Myositis Ossificans	hsa-mir-27a	0.255553
Tuberculosis, Pulmonary	hsa-mir-30b	0.255505
Endothelium, Vascular	hsa-mir-198	0.255429
Dementia	hsa-mir-335	0.255371
Stomach Diseases	hsa-mir-508	0.255073
Carcinoma, Endometrioid	hsa-mir-600	0.254917
Myositis Ossificans	hsa-mir-675	0.254884
Leukemia, Lymphocytic, Chronic, B-Cell	hsa-mir-186	0.254801
Colorectal Neoplasms, Hereditary Nonpolyposis	hsa-mir-143	0.254716
Breast Neoplasms	hsa-mir-143	0.254459
Acute Lung Injury	hsa-mir-365b	0.254242
Testicular Neoplasms	hsa-mir-22	0.254213
Carcinoma	hsa-mir-302a	0.254034
Hepatitis B, Chronic	hsa-mir-17	0.253817
Papilary thyroid carcinoma	hsa-let-7e	0.253681
Burns	hsa-mir-449b	0.253667
Mastocytosis, Systemic	hsa-mir-151a	0.253591
Lupus Vulgaris	hsa-mir-29b	0.253567
Hyperlipidemias	hsa-mir-29a	0.25356
Neurilemmoma	hsa-mir-365b	0.253489
Meningioma	hsa-mir-1323	0.253413
Atrophy	hsa-mir-2355	0.25338
Colon Neoplasms	hsa-mir-92a	0.253324
Osteoporosis	hsa-mir-218	0.253262
Osteoporosis	hsa-mir-489	0.253175
Erythropoiesis	hsa-mir-126	0.252993
Osteosarcoma	hsa-mir-15b	0.252992
Urinary Bladder Neoplasms	hsa-mir-20a	0.252918
Prostate Neoplasms	hsa-mir-30d	0.252916
Ovarian Neoplasms	hsa-let-7d	0.252842
Carcinoma, Renal Cell	hsa-mir-26b	0.252679
Diabetes Complications	hsa-mir-449a	0.252601
Medulloblastoma	hsa-mir-137	0.252518
Atrophy	hsa-mir-223	0.252462
Carcinoma	hsa-mir-17	0.252458
Stomach Neoplasms	hsa-mir-215	0.252443
Asthma	hsa-mir-100	0.252326
HCV	hsa-mir-365b	0.25227
Carcinoma, Endometrioid	hsa-mir-552	0.25205
Carcinoma, Oral	hsa-mir-18a	0.251951
Encephalomyelitis, Autoimmune, Experimental	hsa-mir-151	0.25191
Lung Diseases	hsa-mir-18a	0.251789
Acquired Immunodeficiency Syndrome	hsa-mir-483	0.251707
Colon Neoplasms	hsa-mir-28	0.251662
Carcinoma, Small Cell	hsa-mir-181d	0.251555
Carcinoma	hsa-mir-1247	0.251475
Leukemia, lymphoblastic, Chronic	hsa-mir-141	0.251415
Adenoma	hsa-mir-1909	0.251408
Giant Cell Tumors	hsa-mir-483	0.251262
Neoplasms, Glandular and Epithelial	hsa-mir-144	0.250691
Graves Disease	hsa-mir-152	0.250565
Prostate Neoplasms	hsa-mir-632	0.250538
Colonic Neoplasms	hsa-mir-373	0.250487
Carcinoma, Oral	hsa-mir-18b	0.250349
Tuberculosis, Pulmonary	hsa-mir-9	0.250328
Cardiomyopathy, Dilated	hsa-mir-374b	0.250248
Carcinoma, Oral	hsa-mir-29a	0.250212
Papilary thyroid carcinoma	hsa-mir-100	0.25012
Carcinoma, Oral	hsa-mir-182	0.250014
Chlamydia Infections	hsa-mir-96	0.249801
Lung Neoplasms	hsa-mir-345	0.249786
Radiation Injuries	hsa-mir-151a	0.249774
Autoimmune Diseases	hsa-mir-147b	0.24975
Osteosarcoma	hsa-mir-1254	0.24939
Creutzfeldt-Jakob Syndrome	hsa-mir-223	0.249306
Eosinophilic Esophagitis	hsa-mir-382	0.249193
Pain	hsa-mir-151a	0.249139
Meningioma	hsa-let-7f	0.249119
Dermatitis, Atopic	hsa-mir-16	0.248953
Medulloblastoma	hsa-mir-429	0.24892
Hepatitis C, Chronic	hsa-mir-942	0.248889
Carcinoma, Endometrioid	hsa-mir-185	0.248873
Carcinoma, Squamous Cell	hsa-mir-133a	0.248793
Lung Diseases, Interstitial	hsa-mir-449a	0.248582
Liver Failure	hsa-mir-15b	0.248466
Prion Diseases	hsa-mir-150	0.248254
Myelodysplastic Syndromes	hsa-mir-1247	0.248177
Burns	hsa-mir-942	0.248069
Intellectual Disability	hsa-mir-16	0.247671
Lung Diseases, Interstitial	hsa-mir-190a	0.24767
Burns	hsa-mir-92a	0.247641
Testicular Neoplasms	hsa-mir-127	0.247478
Erythropoiesis	hsa-mir-148a	0.247449
Graves Disease	hsa-mir-146a	0.247338
Liver Failure	hsa-mir-10b	0.247314
Cicatrix	hsa-let-7f	0.247307
Tuberculosis, Pulmonary	hsa-mir-100	0.247296
Gastritis, Atrophic	hsa-mir-221	0.247253
Stomach Diseases	hsa-mir-29a	0.247132
Giant Cell Tumors	hsa-mir-185	0.247061
Giant Cell Tumors	hsa-mir-106b	0.247029
Lymphoma, Non-Hodgkin	hsa-mir-16	0.246984
Urinary Bladder Neoplasms	hsa-mir-376b	0.246893
Psychotic Disorders	hsa-mir-140	0.246872
Endometrial Neoplasms	hsa-mir-20b	0.246654
Nasopharyngeal Neoplasms	hsa-mir-221	0.246628
Acute Lung Injury	hsa-mir-222	0.246603
Hepatitis C, Chronic	hsa-mir-100	0.246376
Colon Neoplasms	hsa-mir-181	0.246368
Muscular Disorders, Atrophic	hsa-mir-346	0.24635
Stomach Diseases	hsa-mir-197	0.246333
Burns	hsa-mir-1	0.246321
Stomach Diseases	hsa-mir-9	0.246293
Glioblastoma	hsa-mir-106b	0.246259
Pain	hsa-mir-153	0.246241
Leukemia, Myeloid	hsa-mir-1303	0.246141
Lupus Vulgaris	hsa-mir-193a	0.246093
Arthritis, Rheumatoid	hsa-mir-92	0.24604
Carcinoma, Small Cell	hsa-mir-147b	0.245989
Diabetic Nephropathies	hsa-mir-195	0.245962
Colon Neoplasms	hsa-mir-210	0.245939
Lupus Vulgaris	hsa-mir-455	0.245908
Glioblastoma	hsa-mir-153	0.245889
Leukemia, Myeloid, Acute	hsa-mir-146a	0.245854
Uterine Cervical Neoplasms	hsa-mir-125a	0.245835
Nasopharyngeal Neoplasms	hsa-mir-25	0.245784
Tuberculosis, Pulmonary	hsa-mir-26a	0.245711
Radiation Injuries	hsa-mir-128	0.245448
Carcinoma, Oral	hsa-mir-192	0.245397
Neoplasms, Glandular and Epithelial	hsa-mir-133b	0.245336
HPV Infection	hsa-let-7a	0.245321
Lymphoma, Non-Hodgkin	hsa-mir-9	0.245312
Hepatitis	hsa-mir-19b	0.245307
Leukemia, lymphoblastic, Chronic	hsa-mir-145	0.245044
Eosinophilic Esophagitis	hsa-mir-663a	0.244953
Lung Diseases, Interstitial	hsa-mir-128	0.244903
Colonic Neoplasms	hsa-mir-1202	0.2449
HCV	hsa-mir-29c	0.244894
Urinary Bladder Neoplasms	hsa-mir-299	0.244684
Glioblastoma	hsa-mir-30b	0.244597
Kidney Neoplasms	hsa-mir-18a	0.244568
Prion Diseases	hsa-mir-139	0.244552
Burns	hsa-mir-29a	0.244483
Eosinophilic Esophagitis	hsa-mir-144	0.244465
Myocarditis	hsa-mir-675	0.244452
Lung Diseases, Interstitial	hsa-mir-15a	0.244445
Myocarditis	hsa-mir-29a	0.244424
Mastocytosis, Systemic	hsa-mir-451a	0.244416
Colon Neoplasms	hsa-mir-34c	0.244415
Metabolic Diseases	hsa-mir-21	0.2444
Sarcoma, Kaposi	hsa-mir-143	0.244297
Chlamydia Infections	hsa-mir-20a	0.244242
Carcinoma, Oral	hsa-mir-92	0.244062
Eosinophilic Esophagitis	hsa-mir-103a	0.244048
Radiation Injuries	hsa-mir-518c	0.244013
Lymphoma	hsa-mir-29b	0.243925
Lymphoma	hsa-mir-31	0.243842
Pituitary Adenomas	hsa-mir-222	0.243835
Retinal Neovascularization	hsa-mir-143	0.243658
Burns	hsa-mir-17	0.243621
Lupus Nephritis	hsa-mir-16	0.243591
Neurilemmoma	hsa-mir-103a	0.243567
Hepatitis	hsa-mir-205	0.243399
Cardiomyopathies	hsa-mir-498	0.24318
Medulloblastoma	hsa-mir-18b	0.243124
Carcinoma, Small Cell	hsa-mir-125a	0.243072
Carcinoma, Endometrioid	hsa-mir-501	0.243004
Erythropoiesis	hsa-mir-302c	0.242961
Neurilemmoma	hsa-mir-126	0.242919
Carotid Artery Diseases	hsa-mir-29b	0.242866
Giant Cell Tumors	hsa-mir-451a	0.242842
Retinal Neovascularization	hsa-mir-941	0.242687
Atrial Fibrillation	hsa-mir-21	0.242671
Nasal Polyps	hsa-mir-30d	0.242545
Bladder Neoplasms	hsa-mir-29b	0.242388
Lupus Vulgaris	hsa-let-7a	0.242257
Giant Cell Tumors	hsa-mir-125a	0.24225
Colonic Neoplasms	hsa-mir-622	0.242248
Brain Neoplasms	hsa-mir-95	0.242192
Lupus Vulgaris	hsa-let-7d	0.242184
Osteosarcoma	hsa-mir-23a	0.242057
Mastocytosis, Systemic	hsa-mir-2355	0.241812
HCV	hsa-mir-128	0.241812
Lupus Nephritis	hsa-mir-483	0.241689
Astrocytoma	hsa-mir-27b	0.241582
Carcinoma, Small Cell	hsa-mir-632	0.241528
Hepatitis B, Chronic	hsa-let-7b	0.241432
Encephalomyelitis, Autoimmune, Experimental	hsa-mir-9	0.241395
Carcinoma, Oral	hsa-mir-518a	0.241377
Creutzfeldt-Jakob Syndrome	hsa-mir-483	0.241223
Colonic Neoplasms	hsa-mir-520a	0.24122
Alopecia	hsa-mir-10b	0.241014
Liver Failure	hsa-mir-197	0.240999
Asthma	hsa-mir-125a	0.240964
Encephalomyelitis, Autoimmune, Experimental	hsa-let-7e	0.240943
Glioblastoma	hsa-mir-181c	0.240663
Hamartoma Syndrome, Multiple	hsa-mir-143	0.240646
Mastocytosis, Systemic	hsa-mir-223	0.240628
RNA Virus Infections	hsa-mir-942	0.240565
Hepatitis C, Chronic	hsa-mir-103b	0.240459
Scleroderma, Localized	hsa-mir-152	0.240316
Glioblastoma	hsa-mir-197	0.240244
Graves Disease	hsa-mir-449b	0.240224
Sarcoma	hsa-mir-489	0.239977
Brain Neoplasms	hsa-mir-424	0.239699
Lymphoma, Extranodal NK-T-Cell	hsa-mir-449b	0.239539
Periodontal Diseases	hsa-mir-148b	0.239514
Leukemia, lymphoblastic, Chronic	hsa-mir-30d	0.239445
Neoplasms, Glandular and Epithelial	hsa-mir-27b	0.239169
Precursor T-Cell Lymphoblastic Leukemia-Lymphoma	hsa-mir-29b	0.23913
Leukemia, Myeloid	hsa-mir-26b	0.238904
Prostate Neoplasms	hsa-mir-655	0.238856
Sarcoma	hsa-mir-598	0.238707
Stomach Diseases	hsa-mir-527	0.238648
Stomach Neoplasms	hsa-mir-133a	0.238544
Osteosarcoma	hsa-mir-410	0.238506
Burns	hsa-let-7e	0.238499
Urinary Bladder Neoplasms	hsa-let-7a	0.238418
Carcinoma, Renal Cell	hsa-mir-215	0.238308
Burns	hsa-mir-141	0.238169
Acute Lung Injury	hsa-mir-941	0.238101
Multiple Sclerosis	hsa-mir-198	0.238096
Chlamydia Infections	hsa-mir-125a	0.238069
Endometrial Neoplasms	hsa-mir-375	0.237886
HPV Infection	hsa-mir-10b	0.237875
Biliary Atresia	hsa-mir-215	0.237816
Prostate Neoplasms	hsa-let-7f	0.237813
Leukemia, lymphoblastic, Chronic	hsa-mir-942	0.237778
Atherosclerosis	hsa-mir-16	0.237721
Atrophy	hsa-mir-148b	0.237686
Adrenocortical Adenoma	hsa-let-7g	0.237674
Asthma	hsa-mir-106a	0.237674
Stomach Diseases	hsa-mir-185	0.237593
Oligodendroglioma	hsa-mir-1302	0.237481
Endothelium, Vascular	hsa-let-7c	0.237363
Multiple Sclerosis	hsa-let-7c	0.237308
Aortic Aneurysm, Abdominal	hsa-let-7d	0.237298
Autoimmune Diseases	hsa-mir-302b	0.237288
Lupus Vulgaris	hsa-mir-1247	0.237077
Leprosy	hsa-mir-33a	0.237067
Antiphospholipid Syndrome	hsa-mir-15a	0.237051
Urinary Bladder Neoplasms	hsa-mir-27a	0.237044
Precursor B-Cell Lymphoblastic Leukemia-Lymphoma	hsa-mir-1972	0.23702
Stomach Diseases	hsa-mir-424	0.236973
Nasopharyngeal Neoplasms	hsa-mir-99a	0.236963
Encephalomyelitis, Autoimmune, Experimental	hsa-mir-365b	0.2368
Skin Neoplasms	hsa-mir-345	0.23679
Biliary Atresia	hsa-mir-371a	0.236672
Adenoviridae Infections	hsa-mir-143	0.236512
Nevus, Pigmented	hsa-let-7d	0.236503
Stomach Neoplasms	hsa-let-7c	0.236399
Neoplasms, Glandular and Epithelial	hsa-mir-152	0.236383
Leukemia, lymphoblastic, Chronic	hsa-mir-124	0.23616
Mastocytosis, Systemic	hsa-mir-655	0.236154
Multiple Endocrine Neoplasia Type 1	hsa-mir-96	0.23612
Prostate Neoplasms	hsa-mir-146a	0.235953
Encephalomyelitis, Autoimmune, Experimental	hsa-mir-23a	0.235823
Metabolic Diseases	hsa-mir-128	0.235819
Metabolic Diseases	hsa-mir-28	0.235814
Meningioma	hsa-mir-204	0.235795
Glioblastoma	hsa-mir-218	0.235621
PRRSV Infection	hsa-mir-328	0.235519
Erythropoiesis	hsa-mir-193b	0.235506
Prolactinoma	hsa-mir-141	0.235348
Encephalomyelitis, Autoimmune, Experimental	hsa-mir-655	0.235315
Mastocytosis, Systemic	hsa-mir-138	0.235219
Autoimmune Diseases	hsa-let-7d	0.235153
Neuroblastoma	hsa-let-7b	0.235014
Chlamydia Infections	hsa-mir-371a	0.234811
Carcinoma	hsa-mir-1827	0.234781
Colon Neoplasms	hsa-mir-365b	0.234765
Gastritis, Atrophic	hsa-mir-16	0.234671
Medulloblastoma	hsa-mir-519e	0.23463
HCV	hsa-mir-361	0.234483
Colorectal Neoplasms, Hereditary Nonpolyposis	hsa-mir-29a	0.234405
Nasopharyngeal Neoplasms	hsa-mir-410	0.234405
Astrocytoma	hsa-mir-221	0.234388
Sarcoma, Kaposi	hsa-let-7g	0.234338
Radiation Injuries	hsa-mir-345	0.234278
Encephalomyelitis, Autoimmune, Experimental	hsa-mir-152	0.234192
Giant Cell Tumors	hsa-mir-942	0.234167
Carcinoma, Oral	hsa-mir-193b	0.234142
Carcinoma, Endometrioid	hsa-mir-662	0.234102
Asthma	hsa-mir-143	0.234035
Stomach Diseases	hsa-mir-423	0.233971
Sarcoma	hsa-let-7b	0.233783
Sarcoma	hsa-mir-381	0.233666
Meningioma	hsa-mir-15a	0.233639
Colonic Neoplasms	hsa-mir-222	0.233587
Endothelium, Vascular	hsa-mir-215	0.233512
Nasal Polyps	hsa-mir-219	0.233332
Prostate Neoplasms	hsa-mir-19b	0.233253
Mastocytosis, Systemic	hsa-mir-520c	0.233235
Arthritis, Psoriatic	hsa-mir-422a	0.233192
Adenoma	hsa-mir-647	0.233104
Tuberculosis, Pulmonary	hsa-mir-365b	0.233101
Neurilemmoma	hsa-mir-133b	0.233101
HCV	hsa-mir-328	0.232882
Adenoviridae Infections	hsa-mir-382	0.232873
Lymphoma, Large-Cell, Anaplastic	hsa-mir-181	0.232704
Myositis Ossificans	hsa-mir-106b	0.232577
Nasopharyngeal Neoplasms	hsa-mir-127	0.232538
Lymphoma, Primary Effusion	hsa-mir-590	0.232534
Stomach Diseases	hsa-mir-216b	0.232528
Tuberculosis, Pulmonary	hsa-mir-223	0.232488
HCV	hsa-mir-138	0.232466
Lung Diseases	hsa-mir-16	0.232385
Carcinoma, Endometrioid	hsa-mir-658	0.232296
Irritable Bowel Syndrome	hsa-mir-33a	0.232239
Pain	hsa-mir-21	0.232237
Acute Lung Injury	hsa-mir-483	0.232222
Autistic Disorder	hsa-mir-146a	0.23204
Giant Cell Tumors	hsa-mir-1915	0.231921
Chlamydia Infections	hsa-mir-675	0.231819
Acute Lung Injury	hsa-mir-29a	0.231784
Lupus Vulgaris	hsa-mir-146b	0.2317
Encephalomyelitis, Autoimmune, Experimental	hsa-mir-95	0.231455
Muscular Dystrophies	hsa-mir-301b	0.231422
Myeloproliferative Disorders	hsa-mir-215	0.231397
Mastocytosis, Systemic	hsa-mir-371a	0.231369
Carcinoma, Neuroendocrine	hsa-mir-375	0.231317
Mastocytosis, Systemic	hsa-mir-23b	0.231086
Asthma	hsa-mir-20b	0.231028
Acute Lung Injury	hsa-mir-22	0.230941
Myeloproliferative Disorders	hsa-mir-339	0.230911
Kidney Neoplasms	hsa-mir-28	0.2309
Astrocytoma	hsa-mir-193a	0.230893
Carcinoma, Oral	hsa-mir-99a	0.230751
Myasthenia Gravis	hsa-mir-140	0.230745
Myositis Ossificans	hsa-mir-628	0.230665
Lymphoma, Large B-Cell, Diffuse	hsa-mir-15a	0.23062
Leukemia, lymphoblastic, Chronic	hsa-mir-30e	0.230598
Stomach Diseases	hsa-mir-584	0.230577
Lung Diseases, Interstitial	hsa-mir-520b	0.230562
Stomach Neoplasms	hsa-mir-146a	0.23054
Leukemia, lymphoblastic, Chronic	hsa-mir-655	0.23046
RNA Virus Infections	hsa-mir-299	0.230195
Biliary Atresia	hsa-mir-29b	0.230171
Adenoma	hsa-mir-624	0.230026
Colon Neoplasms	hsa-mir-181c	0.229929
Creutzfeldt-Jakob Syndrome	hsa-mir-139	0.229803
Neoplasms, Glandular and Epithelial	hsa-mir-205	0.229706
Testicular Neoplasms	hsa-mir-29b	0.22966
Heart Failure	hsa-mir-204	0.229625
Osteoporosis	hsa-mir-26a	0.229591
Precursor B-Cell Lymphoblastic Leukemia-Lymphoma	hsa-mir-27a	0.229575
Nasal Polyps	hsa-mir-1247	0.229519
Erythropoiesis	hsa-mir-92a	0.229475
Carcinoma, Ductal, Breast	hsa-mir-191	0.229457
Lupus Erythematosus, Systemic	hsa-mir-130b	0.229447
Biliary Atresia	hsa-mir-100	0.229444
Carcinoma, Endometrioid	hsa-mir-136	0.22943
Alopecia	hsa-mir-202	0.229377
Neoplasms, Glandular and Epithelial	hsa-mir-148b	0.22935
Gastritis, Atrophic	hsa-mir-942	0.229325
HPV Infection	hsa-mir-675	0.229256
Brain Neoplasms	hsa-mir-518b	0.229161
Leukemia, Myeloid	hsa-mir-100	0.229051
Pituitary Adenomas	hsa-mir-15b	0.228931
Lymphoma, Non-Hodgkin	hsa-mir-145	0.228899
Multiple Sclerosis	hsa-mir-483	0.228814
Glioblastoma	hsa-mir-200b	0.228701
Kidney Neoplasms	hsa-mir-182	0.228656
Nasopharyngeal Neoplasms	hsa-mir-182	0.228636
Periodontitis	hsa-mir-103a	0.228333
Sarcoma, Synovial	hsa-mir-675	0.228292
Colorectal Neoplasms	hsa-mir-16	0.228262
Carcinoma, Endometrioid	hsa-mir-592	0.228212
Scleroderma, Systemic	hsa-mir-181	0.228163
Carcinoma, Endometrioid	hsa-mir-421	0.228039
Lung Diseases, Interstitial	hsa-mir-518b	0.22803
Glomerulonephritis, IGA	hsa-mir-520h	0.227943
Myeloproliferative Disorders	hsa-mir-1247	0.227896
Meningioma	hsa-mir-219	0.227835
Synapses	hsa-mir-100	0.227799
Endometriosis	hsa-mir-21	0.227789
Cicatrix	hsa-mir-498	0.227751
Glioblastoma	hsa-mir-328	0.227699
Medulloblastoma	hsa-mir-1827	0.227657
Hepatitis C, Chronic	hsa-mir-376c	0.227567
Carcinoma	hsa-mir-922	0.227562
Osteoporosis	hsa-mir-10b	0.227554
Osteosarcoma	hsa-mir-301a	0.227511
Nasopharyngeal Neoplasms	hsa-mir-373	0.22745
Brain Neoplasms	hsa-mir-155	0.227428
Endometrial Neoplasms	hsa-mir-520h	0.227313
Glioblastoma	hsa-mir-592	0.227241
Hepatitis, Chronic	hsa-mir-1247	0.227234
Periodontitis	hsa-mir-200c	0.227179
Carcinoma, Neuroendocrine	hsa-mir-449b	0.227163
Carcinoma, Small Cell	hsa-mir-22	0.22715
Adenoma	hsa-mir-575	0.227131
Schistosomiasis	hsa-mir-410	0.22712
Giant Cell Tumors	hsa-let-7a	0.227117
Diabetes Mellitus, Type 1	hsa-mir-194	0.227116
Hamartoma Syndrome, Multiple	hsa-mir-10b	0.227023
Multiple Sclerosis	hsa-mir-29b	0.226985
Prostate Neoplasms	hsa-mir-371a	0.226962
Graves Disease	hsa-mir-148b	0.226871
Encephalomyelitis, Autoimmune, Experimental	hsa-mir-106a	0.226859
Glioblastoma	hsa-mir-150	0.226748
Stomach Diseases	hsa-mir-136	0.226743
Lymphoma, Extranodal NK-T-Cell	hsa-mir-20a	0.226655
Carcinoma, Small Cell	hsa-mir-483	0.226554
Autoimmune Diseases	hsa-mir-92a	0.226436
Gastritis, Atrophic	hsa-mir-765	0.226406
Erythropoiesis	hsa-mir-655	0.226315
Hepatitis B, Chronic	hsa-let-7d	0.226261
HEV	hsa-mir-345	0.226123
Endometrial Neoplasms	hsa-mir-429	0.226101
Adenoviridae Infections	hsa-mir-195	0.226076
Colonic Neoplasms	hsa-mir-301a	0.225893
Stomach Diseases	hsa-mir-190a	0.225765
Stomach Diseases	hsa-let-7b	0.225724
Muscular Disorders, Atrophic	hsa-mir-29a	0.22565
Prolactinoma	hsa-mir-181b	0.225611
Adrenocortical Adenoma	hsa-let-7f	0.225449
Stomach Neoplasms	hsa-mir-10b	0.225245
Heart Diseases	hsa-mir-942	0.225218
Burns	hsa-mir-324	0.225102
Stomach Diseases	hsa-mir-144	0.225093
Carcinoma, Endometrioid	hsa-mir-1254	0.225056
Hemangiosarcoma	hsa-mir-150	0.2249
Adrenocortical Adenoma	hsa-mir-10a	0.224772
Myeloproliferative Disorders	hsa-mir-1972	0.224724
Colonic Neoplasms	hsa-mir-933	0.224681
Burns	hsa-mir-129	0.224657
Infertility, Male	hsa-mir-152	0.224595
Brain Neoplasms	hsa-mir-421	0.224589
Lung Diseases, Interstitial	hsa-mir-374b	0.224578
Gastritis, Atrophic	hsa-mir-193b	0.224516
Stomach Diseases	hsa-mir-373	0.224491
Lipid Metabolism Disorders	hsa-mir-143	0.224384
Multiple Myeloma	hsa-mir-483	0.224321
Burns	hsa-mir-590	0.224287
Infertility, Male	hsa-mir-153	0.224186
Hepatitis	hsa-mir-1972	0.224
Stomach Neoplasms	hsa-mir-141	0.223985
Meningioma	hsa-mir-765	0.223957
Carcinoma, Neuroendocrine	hsa-mir-22	0.223809
Adenoma	hsa-mir-603	0.223778
Prion Diseases	hsa-mir-146b	0.223718
Colonic Neoplasms	hsa-mir-449a	0.22365
Testicular Neoplasms	hsa-mir-148b	0.223649
Osteoporosis	hsa-mir-26b	0.223498
Erythropoiesis	hsa-mir-181	0.223454
Burns	hsa-mir-365b	0.22324
Breast Neoplasms	hsa-mir-215	0.223225
Toxoplasma	hsa-let-7e	0.223171
Hepatitis B, Chronic	hsa-mir-28	0.223167
Radiation Injuries	hsa-mir-363	0.223139
Multiple Sclerosis	hsa-mir-181c	0.223092
Lupus Vulgaris	hsa-mir-345	0.22297
Liver Failure	hsa-mir-26b	0.222917
Giant Cell Tumors	hsa-mir-181c	0.22289
Myelodysplastic Syndromes	hsa-mir-148b	0.222838
Adrenocortical Adenoma	hsa-mir-103a	0.22279
Psychotic Disorders	hsa-mir-99a	0.222755
Retinoblastoma	hsa-mir-31	0.222739
Lung Diseases, Interstitial	hsa-mir-330	0.222737
Mycosis Fungoides	hsa-mir-145	0.222705
Leukemia, Myelogenous, Chronic, BCR-ABL Positive	hsa-mir-652	0.222658
Papilary thyroid carcinoma	hsa-mir-376b	0.22265
Colonic Neoplasms	hsa-mir-376c	0.222618
Precursor T-Cell Lymphoblastic Leukemia-Lymphoma	hsa-mir-1	0.222511
Colonic Neoplasms	hsa-mir-1303	0.222463
Ovary Syndrome	hsa-mir-16	0.222451
Sarcoma, Ewing	hsa-mir-145	0.222337
Lung Diseases	hsa-mir-449b	0.222287
Myeloproliferative Disorders	hsa-mir-328	0.222232
Carcinoma, Endometrioid	hsa-mir-601	0.222102
Psychotic Disorders	hsa-mir-219	0.222065
Carcinoma, Neuroendocrine	hsa-mir-324	0.222055
Heart Diseases	hsa-mir-376b	0.222045
Azoospermia	hsa-mir-483	0.222044
Leprosy	hsa-mir-197	0.221962
Colon Neoplasms	hsa-mir-1915	0.22189
Carcinoma, Endometrioid	hsa-mir-32	0.221881
Colon Neoplasms	hsa-mir-208b	0.22184
Infertility, Male	hsa-mir-143	0.221827
Carcinoma, Endometrioid	hsa-mir-642a	0.221772
Leukemia, Myeloid	hsa-mir-193a	0.221705
Myasthenia Gravis	hsa-mir-15a	0.221662
Carcinoma, Endometrioid	hsa-mir-557	0.221647
Testicular Neoplasms	hsa-mir-483	0.221555
Leprosy	hsa-mir-361	0.221538
Lupus Vulgaris	hsa-mir-100	0.221519
Kidney Neoplasms	hsa-mir-20a	0.221454
Lupus Vulgaris	hsa-mir-155	0.221356
Trophoblasts	hsa-mir-27b	0.221234
Myositis Ossificans	hsa-mir-181	0.221114
Carcinoma, Neuroendocrine	hsa-mir-1280	0.22099
Carcinoma, Small Cell	hsa-mir-93	0.220937
Tuberculosis, Pulmonary	hsa-mir-145	0.220907
Urinary Bladder Neoplasms	hsa-mir-142	0.220845
Gastritis, Atrophic	hsa-mir-1	0.220818
Creutzfeldt-Jakob Syndrome	hsa-mir-141	0.220751
Myeloproliferative Disorders	hsa-mir-133b	0.220742
HCV	hsa-mir-140	0.220694
Endometrial Neoplasms	hsa-mir-99a	0.220572
Asthma	hsa-mir-365b	0.220535
Leprosy	hsa-mir-326	0.220423
Giant Cell Tumors	hsa-mir-181b	0.220356
Asthma	hsa-mir-126	0.220314
Hyperlipidemias	hsa-mir-33a	0.220267
Testicular Neoplasms	hsa-mir-1	0.220236
Encephalomyelitis, Autoimmune, Experimental	hsa-mir-23b	0.220132
Nevus, Pigmented	hsa-mir-150	0.2201
Medulloblastoma	hsa-mir-10a	0.219937
Carcinoma, Small Cell	hsa-mir-30b	0.219931
Alopecia	hsa-mir-1972	0.219929
Cardiomyopathy, Dilated	hsa-mir-198	0.219927
Nasal Polyps	hsa-mir-223	0.219927
Sarcoma, Ewing's	hsa-mir-30c	0.219867
Sarcoma	hsa-mir-29a	0.2197
Autistic Disorder	hsa-mir-150	0.219687
Colon Neoplasms	hsa-mir-203	0.219674
Neoplasms, Glandular and Epithelial	hsa-mir-26b	0.219643
Carcinoma, Neuroendocrine	hsa-mir-92b	0.21954
Carcinoma, Endometrioid	hsa-mir-300	0.219511
Gastritis, Atrophic	hsa-mir-372	0.219325
Glomerulonephritis, IGA	hsa-mir-221	0.219214
Endothelium, Vascular	hsa-mir-152	0.219177
Neurilemmoma	hsa-mir-27b	0.219055
Alopecia	hsa-mir-324	0.219022
Inflammatory Bowel Diseases	hsa-let-7g	0.219012
Carcinoma, Neuroendocrine	hsa-mir-203	0.218973
Alopecia	hsa-mir-765	0.218911
Arthritis, Psoriatic	hsa-mir-30e	0.218896
Osteosarcoma	hsa-mir-375	0.218849
Osteoporosis	hsa-mir-103b	0.218812
Muscular Dystrophies	hsa-mir-181c	0.218806
Encephalomyelitis, Autoimmune, Experimental	hsa-mir-133b	0.2188
Radiation Injuries	hsa-mir-488	0.218713
Hepatitis B, Chronic	hsa-mir-625	0.2187
Glioblastoma	hsa-mir-222	0.218675
Colonic Neoplasms	hsa-mir-365a	0.218654
Carcinoma, Small Cell	hsa-mir-137	0.218639
Sarcoma, Kaposi	hsa-mir-483	0.218623
Muscular Dystrophy, Duchenne	hsa-mir-106b	0.218548
Glioblastoma	hsa-mir-339	0.218483
Acute Lung Injury	hsa-mir-375	0.218463
Carcinoma, Endometrioid	hsa-mir-525	0.218337
Colonic Neoplasms	hsa-let-7i	0.218267
Erythropoiesis	hsa-mir-147b	0.218253
Testicular Neoplasms	hsa-mir-20a	0.218064
Acute Lung Injury	hsa-mir-30b	0.218004
Stomach Neoplasms	hsa-let-7b	0.21799
Acute Lung Injury	hsa-mir-202	0.217944
Carcinoma, Embryonal	hsa-mir-146a	0.217904
Cholangiocarcinoma	hsa-mir-483	0.217902
Retinal Neovascularization	hsa-mir-335	0.217799
Vascular Calcification	hsa-mir-675	0.217436
Endometrial Neoplasms	hsa-mir-1915	0.217344
Leukemia, Myeloid	hsa-mir-1323	0.217294
Lymphoma, Extranodal NK-T-Cell	hsa-mir-29b	0.217254
Radiation Injuries	hsa-mir-103a	0.217158
Carcinoma, Neuroendocrine	hsa-mir-1972	0.216991
Osteosarcoma	hsa-mir-346	0.216918
Medulloblastoma	hsa-mir-625	0.216795
Precursor T-Cell Lymphoblastic Leukemia-Lymphoma	hsa-mir-143	0.216715
Stomach Neoplasms	hsa-mir-133b	0.216707
Chlamydia Infections	hsa-mir-106a	0.216667
HCV	hsa-mir-135a	0.21665
Colonic Neoplasms	hsa-mir-516b	0.216598
Kidney Neoplasms	hsa-mir-130b	0.216587
Medulloblastoma	hsa-mir-93	0.216573
Acquired Immunodeficiency Syndrome	hsa-mir-99b	0.216525
Carcinoma, Neuroendocrine	hsa-mir-1827	0.216518
Asthma	hsa-let-7c	0.216454
Trophoblasts	hsa-mir-625	0.216424
Multiple Sclerosis	hsa-mir-500b	0.216382
Inflammation	hsa-mir-198	0.216374
Tuberculosis, Pulmonary	hsa-mir-107	0.216324
Leukemia, lymphoblastic, Chronic	hsa-let-7e	0.216287
Prostate Neoplasms	hsa-mir-181a	0.216208
Leprosy	hsa-mir-99a	0.216175
Leukemia, Myeloid	hsa-mir-197	0.216159
Asthma	hsa-mir-21	0.216096
Cardiomyopathy, Dilated	hsa-mir-26a	0.21606
Lupus Nephritis	hsa-mir-30a	0.216031
Carcinoma, Endometrioid	hsa-mir-628	0.21602
Adenoviridae Infections	hsa-mir-1247	0.216017
Giant Cell Tumors	hsa-mir-29c	0.21597
Myeloproliferative Disorders	hsa-mir-15b	0.215956
HIV-1	hsa-mir-345	0.21594
Colitis, Ulcerative	hsa-mir-1972	0.215847
Arthritis, Psoriatic	hsa-mir-491	0.215821
Carcinoma	hsa-mir-302c	0.215788
Mouth Neoplasms	hsa-mir-146a	0.215771
Lung Diseases, Interstitial	hsa-mir-150	0.215732
Trophoblasts	hsa-mir-181	0.215682
Stomach Diseases	hsa-mir-518b	0.215593
Trophoblasts	hsa-mir-411	0.215475
Adenoviridae Infections	hsa-mir-194	0.215442
Eosinophilic Esophagitis	hsa-mir-138	0.215425
Hepatitis B, Chronic	hsa-mir-181c	0.215306
Leukemia, Acute	hsa-mir-765	0.215286
Colorectal Neoplasms, Hereditary Nonpolyposis	hsa-mir-146a	0.215274
Papilary thyroid carcinoma	hsa-mir-1	0.215251
Leukemia, Myeloid	hsa-mir-106a	0.215128
Polycystic Kidney Diseases	hsa-mir-181	0.215126
Kidney Failure, Chronic	hsa-mir-139	0.214974
Bladder Neoplasms	hsa-mir-99b	0.214967
PRRSV Infection	hsa-mir-1303	0.214942
Carcinoma, Oral	hsa-mir-1	0.21489
Leukemia, Myeloid, Chronic-Phase	hsa-mir-215	0.214863
HCV	hsa-mir-146b	0.214859
Leukemia, lymphoblastic, Chronic	hsa-mir-219	0.214828
Leukemia, Myeloid	hsa-mir-590	0.214807
Burns	hsa-mir-185	0.214758
Medulloblastoma	hsa-mir-508	0.214752
Colon Neoplasms	hsa-mir-424	0.214548
Atrophy	hsa-mir-202	0.214542
Testicular Neoplasms	hsa-mir-675	0.214527
Angina, Unstable	hsa-mir-16	0.214463
Diabetes Mellitus, Type 1	hsa-mir-152	0.214458
Osteoporosis	hsa-mir-100	0.21438
Burns	hsa-mir-149	0.214359
Hepatitis B, Chronic	hsa-mir-1972	0.214287
Lymphoma	hsa-mir-92a	0.214213
Neoplasms, Glandular and Epithelial	hsa-mir-143	0.21417
Leukemia, Myeloid	hsa-mir-320e	0.214151
Leukemia, lymphoblastic, Chronic	hsa-mir-143	0.214135
Astrocytoma	hsa-mir-146b	0.214111
Synapses	hsa-mir-421	0.213989
Neoplasms, Glandular and Epithelial	hsa-mir-106a	0.213927
Metabolic Diseases	hsa-mir-31	0.213881
Muscular Disorders, Atrophic	hsa-mir-410	0.213787
Mycosis Fungoides	hsa-mir-1302	0.213634
Endometrial Neoplasms	hsa-mir-204	0.213594
Adenoma	hsa-mir-544b	0.213589
Endometrial Neoplasms	hsa-mir-1972	0.213588
Burns	hsa-mir-125a	0.2135
Hypertension	hsa-mir-410	0.213442
Carcinoma, Neuroendocrine	hsa-mir-193b	0.213429
Pain	hsa-mir-323b	0.213211
Hyperlipidemias	hsa-mir-328	0.213182
Carcinoma, Small Cell	hsa-mir-374b	0.212893
Hyperlipidemias	hsa-mir-29b	0.21275
Nevus, Pigmented	hsa-mir-103a	0.212739
Acute Lung Injury	hsa-mir-219	0.212695
HPV Infection	hsa-mir-143	0.212672
Stomach Diseases	hsa-mir-320e	0.212665
Meningioma	hsa-mir-1302	0.212647
Lipid Metabolism Disorders	hsa-mir-10b	0.212608
Hepatitis	hsa-mir-92a	0.212552
Erythropoiesis	hsa-mir-1302	0.212507
Tuberculosis, Pulmonary	hsa-mir-221	0.212505
Nasal Polyps	hsa-mir-1	0.212502
Polycythemia Vera	hsa-mir-143	0.212425
Glioblastoma	hsa-mir-504	0.212403
Osteosarcoma	hsa-mir-92	0.212331
Erythropoiesis	hsa-mir-324	0.212324
Carcinoma, Endometrioid	hsa-mir-320e	0.212287
[truncated: 182,155 more rows]
